# Supplementary material for: Spying on parahydrogen-induced polarization transfer using a half-tesla benchtop MRI and hyperpolarized imaging enabled by automation
Source: Nat Commun. 2023 Aug 8;14:4774. doi: 10.1038/s41467-023-40539-9 (PMC10409769; doi:10.1038/s41467-023-40539-9)
Supplement: Supplementary file 3 — Source Data [file 41467_2023_40539_MOESM3_ESM.zip]

Archive with 900 entries (785 files):
- Source code/
- Source code/MOIN/
- Source code/MOIN/functions/
- Source code/MOIN/functions/classes/
- Source code/MOIN/functions/classes/DensityMatrix.m
- Source code/MOIN/functions/classes/MRI_3DO.m
- Source code/MOIN/functions/classes/MRI_MultyResSLICE.m
- Source code/MOIN/functions/classes/MRI_SLICE.m
- Source code/MOIN/functions/classes/SPIN.m
- Source code/MOIN/functions/classes/SpinOperators.m
- Source code/MOIN/functions/drawing/
- Source code/MOIN/functions/drawing/myplot.m
- Source code/MOIN/functions/drawing/Plot2D.m
- Source code/MOIN/functions/drawing/Plot2DLog.m
- Source code/MOIN/functions/drawing/Plot3O.m
- Source code/MOIN/functions/drawing/PlotCSI_Imag.m
- Source code/MOIN/functions/drawing/PlotImag.m
- Source code/MOIN/functions/drawing/PlotImagProc.m
- Source code/MOIN/functions/drawing/PlotSLICE.m
- Source code/MOIN/functions/drawing/PlotSLICE_M.m
- Source code/MOIN/functions/drawing/PlotSpec.m
- Source code/MOIN/functions/drawing/SaveData.m
- Source code/MOIN/functions/drawing/WriteMyVideo.m
- Source code/MOIN/functions/lib/
- Source code/MOIN/functions/lib/adMFC.m
- Source code/MOIN/functions/lib/ESOTHERIC.m
- Source code/MOIN/functions/lib/ESOTHERICn1n2n3.m
- Source code/MOIN/functions/lib/ESOTHERICn1n2n3_CP.m
- Source code/MOIN/functions/lib/ESOTHERIC_L.m
- Source code/MOIN/functions/lib/ESOTHERIC_L_CompFA_NE.m
- Source code/MOIN/functions/lib/ESOTHERIC_L_FA_1.m
- Source code/MOIN/functions/lib/ESOTHERIC_L_FA_NE.m
- Source code/MOIN/functions/lib/get_Amplitudes.m
- Source code/MOIN/functions/lib/get_Amplitudes3D.m
- Source code/MOIN/functions/lib/get_INEPT3map.m
- Source code/MOIN/functions/lib/get_INEPTmap.m
- Source code/MOIN/functions/lib/get_INEPTmap1DFA.m
- Source code/MOIN/functions/lib/get_INEPTmapFA.m
- Source code/MOIN/functions/lib/get_initial_state.m
- Source code/MOIN/functions/lib/GOLDMAN.m
- Source code/MOIN/functions/lib/l10sel90_phINEPTplus.m
- Source code/MOIN/functions/lib/load_MFC.m
- Source code/MOIN/functions/lib/Load_System.m
- Source code/MOIN/functions/lib/Load_System_Name.m
- Source code/MOIN/functions/lib/o01sel90_phINEPTplus.m
- Source code/MOIN/functions/lib/o10sel90_phINEPTplus.m
- Source code/MOIN/functions/lib/o11sel90_phINEPTplus.m
- Source code/MOIN/functions/lib/phINEPTplus.m
- Source code/MOIN/functions/lib/plot1D.m
- Source code/MOIN/functions/lib/plot2D.m
- Source code/MOIN/functions/lib/plot2Df.m
- Source code/MOIN/functions/lib/plot_adMFC.m
- Source code/MOIN/functions/lib/plot_all_ADAPT_RFt.m
- Source code/MOIN/functions/lib/plot_all_ADAPT_RFt_1Dav.m
- Source code/MOIN/functions/lib/plot_all_ADAPT_RFt_fix_tRF.m
- Source code/MOIN/functions/lib/plot_all_ADAPT_RFt_fix_v1.m
- Source code/MOIN/functions/lib/plot_all_onefield.m
- Source code/MOIN/functions/lib/plot_all_tdBd.m
- Source code/MOIN/functions/lib/plot_all_tdtp.m
- Source code/MOIN/functions/lib/plot_all_tpBp.m
- Source code/MOIN/functions/lib/plot_all_ULF_SLIC2_SABRE.m
- Source code/MOIN/functions/lib/plot_all_ULF_SLIC_SABRE.m
- Source code/MOIN/functions/lib/plot_all_ULF_SLIC_SABRE_tb.m
- Source code/MOIN/functions/lib/plot_all_ULF_SLIC_SABRE_v1_voffset.m
- Source code/MOIN/functions/lib/plot_all_ULF_SLIC_SABRE_voffset_v1.m
- Source code/MOIN/functions/lib/plot_all_ULF_SLIC_SABRE_vrftcw.m
- Source code/MOIN/functions/lib/plot_all_ULF_SLIC_SABRE_vrfv1.m
- Source code/MOIN/functions/lib/plot_Energy.m
- Source code/MOIN/functions/lib/plot_kinetics.m
- Source code/MOIN/functions/lib/plot_spectrum.m
- Source code/MOIN/functions/lib/plot_Ymap.m
- Source code/MOIN/functions/lib/print_progress.m
- Source code/MOIN/functions/lib/pulsed_sabre_tdBd.m
- Source code/MOIN/functions/lib/pulsed_sabre_tdtp.m
- Source code/MOIN/functions/lib/pulsed_sabre_tpBp.m
- Source code/MOIN/functions/lib/pulsed_sabre_tpBp_tconst.m
- Source code/MOIN/functions/lib/SABRE/
- Source code/MOIN/functions/lib/SABRE/expdec.m
- Source code/MOIN/functions/lib/SABRE/expdec_fit_data.m
- Source code/MOIN/functions/lib/SABRE/fit_exp_function.m
- Source code/MOIN/functions/lib/SABRE/get_SABRE_initial_state.m
- Source code/MOIN/functions/lib/SABRE/load_ESOTHERIC_simulation.m
- Source code/MOIN/functions/lib/SABRE/Load_INEPT_simulation.m
- Source code/MOIN/functions/lib/SABRE/Load_SABRE_System.m
- Source code/MOIN/functions/lib/SABRE/Load_SABRE_System_Name.m
- Source code/MOIN/functions/lib/SABRE/plot_all_onefield.m
- Source code/MOIN/functions/lib/SABRE/plot_kinetics_2D.m
- Source code/MOIN/functions/lib/SABRE/plot_spectrum.m
- Source code/MOIN/functions/lib/SABRE/poly1.m
- Source code/MOIN/functions/lib/SABRE/poly1_fit_cal.m
- Source code/MOIN/functions/lib/SABRE/poly2.m
- Source code/MOIN/functions/lib/SABRE/poly2_fit_cal.m
- Source code/MOIN/functions/lib/SABRE/pulsedbipolar_SABRE_td.m
- Source code/MOIN/functions/lib/SABRE/pulsed_SABRE_td.m
- Source code/MOIN/functions/lib/SABRE/pulsed_SABRE_tdBd.m
- Source code/MOIN/functions/lib/SABRE/pulsed_SABRE_tdtp.m
- Source code/MOIN/functions/lib/SABRE/pulsed_SABRE_tp.m
- Source code/MOIN/functions/lib/SABRE/pulsed_SABRE_tpBp.m
- Source code/MOIN/functions/lib/SABRE/pulsed_SABRE_tpBp_tconst.m
- Source code/MOIN/functions/lib/SABRE/SABREINEPTte.m
- Source code/MOIN/functions/lib/SABRE/SABREINEPTte_fit_cal.m
- Source code/MOIN/functions/lib/SABRE/sabre_Esotheric_SOT.m
- Source code/MOIN/functions/lib/SABRE/sabre_Esotheric_SOT_N.m
- Source code/MOIN/functions/lib/SABRE/sabre_Esotheric_TAvd_SOT.m
- Source code/MOIN/functions/lib/SABRE/sabre_Esotheric_TBvd_SOT.m
- Source code/MOIN/functions/lib/SABRE/sabre_Esotheric_Te_SOT.m
- Source code/MOIN/functions/lib/SABRE/sabre_FID.m
- Source code/MOIN/functions/lib/SABRE/sabre_inept2tev_SOT.m
- Source code/MOIN/functions/lib/SABRE/sabre_inept2_SOT.m
- Source code/MOIN/functions/lib/SABRE/sabre_ineptplus_SOT.m
- Source code/MOIN/functions/lib/SABRE/sabre_inept_SOT.m
- Source code/MOIN/functions/lib/SABRE/SABRE_mod1_FID.m
- Source code/MOIN/functions/lib/SABRE/SABRE_mod2_FID.m
- Source code/MOIN/functions/lib/SABRE/SABRE_onesite_exchange_EigenValuesMethod.m
- Source code/MOIN/functions/lib/SABRE/SABRE_onesite_exchange_Lmatrix.m
- Source code/MOIN/functions/lib/SABRE/SABRE_onesite_exchange_Lmatrix2.m
- Source code/MOIN/functions/lib/SABRE/SABRE_SEPPINEPT_SOT.m
- Source code/MOIN/functions/lib/SABRE/SABRE_SEPP_SOT.m
- Source code/MOIN/functions/lib/SABRE/SABRE_twosite_exchange_Lmatrix.m
- Source code/MOIN/functions/lib/SABRE/SABRE_twosite_exchange_Lmatrix_TwoRvalues.m
- Source code/MOIN/functions/lib/SABRE/Substrate_concentration.m
- Source code/MOIN/functions/lib/sabre_ADAPT_1Dav.m
- Source code/MOIN/functions/lib/sabre_ADAPT_1Dav_ref1.m
- Source code/MOIN/functions/lib/sabre_ADAPT_1Dav_ref1andback.m
- Source code/MOIN/functions/lib/sabre_ADAPT_RFt.m
- Source code/MOIN/functions/lib/sabre_ADAPT_RFt_ref1.m
- Source code/MOIN/functions/lib/sabre_ADAPT_v1.m
- Source code/MOIN/functions/lib/sabre_exC_SLIC_Q.m
- Source code/MOIN/functions/lib/sabre_exC_tB.m
- Source code/MOIN/functions/lib/sabre_exC_ULF_SLIC.m
- Source code/MOIN/functions/lib/sabre_ideal_ADAPT_RFt.m
- Source code/MOIN/functions/lib/sabre_MOD2_tB.m
- Source code/MOIN/functions/lib/sabre_MOD2_ULF_SLIC.m
- Source code/MOIN/functions/lib/sabre_MOD2_ULF_SLIC_Q.m
- Source code/MOIN/functions/lib/sabre_tB_single.m
- Source code/MOIN/functions/lib/sabre_ULF_2SLIC.m
- Source code/MOIN/functions/lib/sabre_ULF_SEPP.m
- Source code/MOIN/functions/lib/sabre_ULF_SLIC_rampdown.m
- Source code/MOIN/functions/lib/sabre_ULF_SLIC_rampdown_fixed.m
- Source code/MOIN/functions/lib/save_adMFC.m
- Source code/MOIN/functions/lib/save_adMFCBf.m
- Source code/MOIN/functions/lib/save_adMFCBh.m
- Source code/MOIN/functions/lib/save_adMFCt.m
- Source code/MOIN/functions/lib/save_all_onefield.m
- Source code/MOIN/functions/lib/save_all_tdBd.m
- Source code/MOIN/functions/lib/save_all_tdtp.m
- Source code/MOIN/functions/lib/save_all_tpBp.m
- Source code/MOIN/functions/lib/save_Energy.m
- Source code/MOIN/functions/lib/sel90_phINEPTplus.m
- Source code/MOIN/functions/lib/SEPP.m
- Source code/MOIN/functions/lib/SEPPINEPTplus.m
- Source code/MOIN/functions/lib/SEPPINEPTplusothers.m
- Source code/MOIN/functions/lib/Spectrum_1D.m
- Source code/MOIN/functions/lib/SPESOTHERIC.m
- Source code/MOIN/functions/sub_dens/
- Source code/MOIN/functions/sub_dens/collectX.m
- Source code/MOIN/functions/sub_dens/collectY.m
- Source code/MOIN/functions/sub_dens/CosTheta.m
- Source code/MOIN/functions/sub_dens/Create_V1.m
- Source code/MOIN/functions/sub_dens/EvolutionH_RD0_sol.m
- Source code/MOIN/functions/sub_dens/EvolutionH_RDT_sol.m
- Source code/MOIN/functions/sub_dens/EvolutionH_RD_sol.m
- Source code/MOIN/functions/sub_dens/H2Super.m
- Source code/MOIN/functions/sub_dens/HZ.m
- Source code/MOIN/functions/sub_dens/HZeeman1.m
- Source code/MOIN/functions/sub_dens/HZJij.m
- Source code/MOIN/functions/sub_dens/HZJijzz.m
- Source code/MOIN/functions/sub_dens/HZJij_2RF_ULF.m
- Source code/MOIN/functions/sub_dens/HZJij_RF1.m
- Source code/MOIN/functions/sub_dens/HZJij_RF_ULF.m
- Source code/MOIN/functions/sub_dens/KronSuper.m
- Source code/MOIN/functions/sub_dens/mtz2vec.m
- Source code/MOIN/functions/sub_dens/P2.m
- Source code/MOIN/functions/sub_dens/RDD.m
- Source code/MOIN/functions/sub_dens/RDD_EN.m
- Source code/MOIN/functions/sub_dens/RLFF.m
- Source code/MOIN/functions/sub_dens/RLFF_EN.m
- Source code/MOIN/functions/sub_dens/RLFF_POP.m
- Source code/MOIN/functions/sub_dens/SABRE_CAP_NL.m
- Source code/MOIN/functions/sub_dens/SABRE_CAP_sol.m
- Source code/MOIN/functions/sub_dens/TraceSuper.m
- Source code/MOIN/functions/sub_dens/TraceSuper1.m
- Source code/MOIN/functions/sub_dens/vec2mtz.m
- Source code/MOIN/functions/sub_dens/VJij.m
- Source code/MOIN/functions/sub_MRI/
- Source code/MOIN/functions/sub_MRI/addZEROSaround.m
- Source code/MOIN/functions/sub_MRI/Bloch.m
- Source code/MOIN/functions/sub_MRI/BlochRadDam.m
- Source code/MOIN/functions/sub_MRI/GAUSSaround.m
- Source code/MOIN/functions/sub_MRI/GrayMap.m
- Source code/OPE_CPMG_ESOTHERIC_sim_2023_Paper_NC/
- Source code/OPE_CPMG_ESOTHERIC_sim_2023_Paper_NC/F1_OPE45_CPMG.m
- Source code/OPE_CPMG_ESOTHERIC_sim_2023_Paper_NC/F2_OPE45_CPMG_2D.m
- Source code/OPE_CPMG_ESOTHERIC_sim_2023_Paper_NC/F3_OPE45_CPMG_2D_plot.m
- Source code/OPE_CPMG_ESOTHERIC_sim_2023_Paper_NC/F4_ESOTHERIC_2D_calculate.m
- Source code/OPE_CPMG_ESOTHERIC_sim_2023_Paper_NC/F5_ESOTHERIC_2D_plot.m
- Source code/OPE_CPMG_ESOTHERIC_sim_2023_Paper_NC/LoadPath.m
- Source code/OPE_CPMG_ESOTHERIC_sim_2023_Paper_NC/out/
- Source code/OPE_CPMG_ESOTHERIC_sim_2023_Paper_NC/out/Thumbs.db
- Source code/OPE_CPMG_ESOTHERIC_sim_2023_Paper_NC/Thumbs.db
- Source code/ReadMe.md
- Source data/
- Source data/Figure1/
- Source data/Figure1/20220809_CA_chuppygubby_F1_VA_EA/
- Source data/Figure1/20220809_CA_chuppygubby_F1_VA_EA/6/
- Source data/Figure1/20220809_CA_chuppygubby_F1_VA_EA/6/20220809_CA_chubbygubby_F1_VA_EA.6.fid.csv
- Source data/Figure1/20220809_CA_chuppygubby_F1_VA_EA/6/acqu
- Source data/Figure1/20220809_CA_chuppygubby_F1_VA_EA/6/acqus
- Source data/Figure1/20220809_CA_chuppygubby_F1_VA_EA/6/adcInfo_TRX1.xml
- Source data/Figure1/20220809_CA_chuppygubby_F1_VA_EA/6/audita.txt
- Source data/Figure1/20220809_CA_chuppygubby_F1_VA_EA/6/fid
- Source data/Figure1/20220809_CA_chuppygubby_F1_VA_EA/6/format.temp
- Source data/Figure1/20220809_CA_chuppygubby_F1_VA_EA/6/lists/
- Source data/Figure1/20220809_CA_chuppygubby_F1_VA_EA/6/lists/form/
- Source data/Figure1/20220809_CA_chuppygubby_F1_VA_EA/6/lists/form/plot_acqu.form
- Source data/Figure1/20220809_CA_chuppygubby_F1_VA_EA/6/lists/pp/
- Source data/Figure1/20220809_CA_chuppygubby_F1_VA_EA/6/lists/pp/Avance.incl
- Source data/Figure1/20220809_CA_chuppygubby_F1_VA_EA/6/lists/pp/zg
- Source data/Figure1/20220809_CA_chuppygubby_F1_VA_EA/6/pdata/
- Source data/Figure1/20220809_CA_chuppygubby_F1_VA_EA/6/pdata/1/
- Source data/Figure1/20220809_CA_chuppygubby_F1_VA_EA/6/pdata/1/1i
- Source data/Figure1/20220809_CA_chuppygubby_F1_VA_EA/6/pdata/1/1r
- Source data/Figure1/20220809_CA_chuppygubby_F1_VA_EA/6/pdata/1/auditp.txt
- Source data/Figure1/20220809_CA_chuppygubby_F1_VA_EA/6/pdata/1/outd
- Source data/Figure1/20220809_CA_chuppygubby_F1_VA_EA/6/pdata/1/proc
- Source data/Figure1/20220809_CA_chuppygubby_F1_VA_EA/6/pdata/1/procs
- Source data/Figure1/20220809_CA_chuppygubby_F1_VA_EA/6/pdata/1/thumb.png
- Source data/Figure1/20220809_CA_chuppygubby_F1_VA_EA/6/pdata/1/title
- Source data/Figure1/20220809_CA_chuppygubby_F1_VA_EA/6/preemp_default_Z121723_0004
- Source data/Figure1/20220809_CA_chuppygubby_F1_VA_EA/6/pulseprogram.precomp
- Source data/Figure1/20220809_CA_chuppygubby_F1_VA_EA/6/scon2
- Source data/Figure1/20220809_CA_chuppygubby_F1_VA_EA/6/shimvalues
- Source data/Figure1/20220809_CA_chuppygubby_F1_VA_EA/6/specpar
- Source data/Figure1/20220809_CA_chuppygubby_F1_VA_EA/6/topshimreport
- Source data/Figure1/20220809_CA_chuppygubby_F1_VA_EA/6/uxnmr.info
- Source data/Figure1/20220809_CA_chuppygubby_F1_VA_EA/6/uxnmr.par
- Source data/Figure1/20220809_CA_chuppygubby_F1_VA_EA/6/vtc_pid_settings
- Source data/Figure1/2022_08_10_1134_90FID_AcetoneD6_Vinyl_Ethyl.mat
- Source data/Figure1/2022_08_10_1134_90FID_AcetoneD6_Vinyl_Ethyl_proc.mat
- Source data/Figure1/2022_08_10_1134_90FID_AcetoneD6_Vinyl_Ethyl_proc_FID.csv
- Source data/Figure1/2022_08_10_1134_90FID_AcetoneD6_Vinyl_Ethyl_proc_SPEC_ZF_LB_PC.csv
- Source data/Figure1/Thumbs.db
- Source data/Figure2/
- Source data/Figure2/45OPE_VPd6/
- Source data/Figure2/45OPE_VPd6/2022_12_29_1505_ij_H2_45OPE_ej_9m_3.mat
- Source data/Figure2/45OPE_VPd6/2022_12_29_1505_ij_H2_45OPE_ej_9m_3_proc.mat
- Source data/Figure2/45OPE_VPd6/2022_12_29_1510_ij_H2_45OPE_ej_9m_3.mat
- Source data/Figure2/45OPE_VPd6/2022_12_29_1510_ij_H2_45OPE_ej_9m_3_proc.mat
- Source data/Figure2/45OPE_VPd6/2022_12_29_1512_ij_H2_45OPE_ej_1m_3.mat
- Source data/Figure2/45OPE_VPd6/2022_12_29_1512_ij_H2_45OPE_ej_1m_3_proc.mat
- Source data/Figure2/45OPE_VPd6/2022_12_29_1514_ij_H2_45OPE_ej_3m_3.mat
- Source data/Figure2/45OPE_VPd6/2022_12_29_1514_ij_H2_45OPE_ej_3m_3_proc.mat
- Source data/Figure2/45OPE_VPd6/2022_12_29_1516_ij_H2_45OPE_ej_5m_3.mat
- Source data/Figure2/45OPE_VPd6/2022_12_29_1516_ij_H2_45OPE_ej_5m_3_proc.mat
- Source data/Figure2/45OPE_VPd6/2022_12_29_1518_ij_H2_45OPE_ej_7m_3.mat
- Source data/Figure2/45OPE_VPd6/2022_12_29_1518_ij_H2_45OPE_ej_7m_3_proc.mat
- Source data/Figure2/45OPE_VPd6/2022_12_29_1520_ij_H2_45OPE_ej_9m_3.mat
- Source data/Figure2/45OPE_VPd6/2022_12_29_1520_ij_H2_45OPE_ej_9m_3_proc.mat
- Source data/Figure2/45OPE_VPd6/2022_12_29_1522_ij_H2_45OPE_ej_11m_3.mat
- Source data/Figure2/45OPE_VPd6/2022_12_29_1522_ij_H2_45OPE_ej_11m_3_proc.mat
- Source data/Figure2/45OPE_VPd6/2022_12_29_1523_ij_H2_45OPE_ej_14m_3.mat
- Source data/Figure2/45OPE_VPd6/2022_12_29_1523_ij_H2_45OPE_ej_14m_3_proc.mat
- Source data/Figure2/45OPE_VPd6/2022_12_29_1525_ij_H2_45OPE_ej_18m_3.mat
- Source data/Figure2/45OPE_VPd6/2022_12_29_1525_ij_H2_45OPE_ej_18m_3_proc.mat
- Source data/Figure2/45OPE_VPd6/2022_12_29_1527_ij_H2_45OPE_ej_25m_3.mat
- Source data/Figure2/45OPE_VPd6/2022_12_29_1527_ij_H2_45OPE_ej_25m_3_proc.mat
- Source data/Figure2/45OPE_VPd6/2022_12_29_1529_ij_H2_45OPE_ej_30m_3.mat
- Source data/Figure2/45OPE_VPd6/2022_12_29_1529_ij_H2_45OPE_ej_30m_3_proc.mat
- Source data/Figure2/45OPE_VPd6/2022_12_29_1531_ij_H2_45OPE_ej_35m_3.mat
- Source data/Figure2/45OPE_VPd6/2022_12_29_1531_ij_H2_45OPE_ej_35m_3_proc.mat
- Source data/Figure2/45OPE_VPd6/2022_12_29_1532_ij_H2_45OPE_ej_40m_3.mat
- Source data/Figure2/45OPE_VPd6/2022_12_29_1532_ij_H2_45OPE_ej_40m_3_proc.mat
- Source data/Figure2/45OPE_VPd6/2022_12_29_1534_ij_H2_45OPE_ej_45m_3.mat
- Source data/Figure2/45OPE_VPd6/2022_12_29_1534_ij_H2_45OPE_ej_45m_3_proc.mat
- Source data/Figure2/45OPE_VPd6/2022_12_29_1536_ij_H2_45OPE_ej_50m_3.mat
- Source data/Figure2/45OPE_VPd6/2022_12_29_1536_ij_H2_45OPE_ej_50m_3_proc.mat
- Source data/Figure2/45OPE_VPd6/2022_12_29_1537_ij_H2_45OPE_ej_60m_3.mat
- Source data/Figure2/45OPE_VPd6/2022_12_29_1537_ij_H2_45OPE_ej_60m_3_proc.mat
- Source data/Figure2/45OPE_VPd6/tau_integral.txt
- Source data/Figure2/a/
- Source data/Figure2/a/2022_12_29_1509_ij_H2_45_ej_pasadena.mat
- Source data/Figure2/a/2022_12_29_1509_ij_H2_45_ej_pasadena_proc.mat
- Source data/Figure2/a/2022_12_29_1510_ij_H2_45OPE_ej_9m_3.mat
- Source data/Figure2/a/2022_12_29_1510_ij_H2_45OPE_ej_9m_3_proc.mat
- Source data/Figure2/a/2022_12_29_1544_90FID_acetoneh6.mat
- Source data/Figure2/a/2022_12_29_1544_90FID_acetoneh6_proc.mat
- Source data/Figure2/a - Shortcut.lnk
- Source data/Figure3/
- Source data/Figure3/45CPMG_VPd6_tau_5bar/
- Source data/Figure3/45CPMG_VPd6_tau_5bar/1 varytau VP_tau_2ntau_image2D.png
- Source data/Figure3/45CPMG_VPd6_tau_5bar/1 varytau VP_tau_n_image2D.png
- Source data/Figure3/45CPMG_VPd6_tau_5bar/2022_12_20_1441_ij_H2_45CPMG_ej_1ms_20s.mat
- Source data/Figure3/45CPMG_VPd6_tau_5bar/2022_12_20_1441_ij_H2_45CPMG_ej_1ms_20s_proc_MAXABSPTS.csv
- Source data/Figure3/45CPMG_VPd6_tau_5bar/2022_12_20_1442_ij_H2_45CPMG_ej_2ms_20s.mat
- Source data/Figure3/45CPMG_VPd6_tau_5bar/2022_12_20_1442_ij_H2_45CPMG_ej_2ms_20s_proc_MAXABSPTS.csv
- Source data/Figure3/45CPMG_VPd6_tau_5bar/2022_12_20_1443_ij_H2_45CPMG_ej_3ms_20s.mat
- Source data/Figure3/45CPMG_VPd6_tau_5bar/2022_12_20_1443_ij_H2_45CPMG_ej_3ms_20s_proc_MAXABSPTS.csv
- Source data/Figure3/45CPMG_VPd6_tau_5bar/2022_12_20_1445_ij_H2_45CPMG_ej_4ms_20s.mat
- Source data/Figure3/45CPMG_VPd6_tau_5bar/2022_12_20_1445_ij_H2_45CPMG_ej_4ms_20s_proc_MAXABSPTS.csv
- Source data/Figure3/45CPMG_VPd6_tau_5bar/2022_12_20_1446_ij_H2_45CPMG_ej_5ms_20s.mat
[truncated: 600 more entries]
