# Supplementary material for: Spying on parahydrogen-induced polarization transfer using a half-tesla benchtop MRI and hyperpolarized imaging enabled by automation
Source: Nat Commun. 2023 Aug 8;14:4774. doi: 10.1038/s41467-023-40539-9 (PMC10409769; doi:10.1038/s41467-023-40539-9)
Supplement: Supplementary file 3 — Source Data [file 41467_2023_40539_MOESM3_ESM.zip › Source code/MOIN/functions/lib/ESOTHERIC.m]

function rM = ESOTHERIC(r0,H0,tau1,tau2,tau3,S,eH,eC)    
    %ESOTHERIC
    %1H%__(90)Y-t1-(180)X-t1-(90)mY-t2-(180)X-t2-(90)Y-t1-(180)X-t1-
    % X%_______-t1-(180)X-t1-______-t2-______-t2-(90)Y-t1-(180)X-t1-FID
    

    t1=tau1/2;
    t2=tau2/2;
    t3=tau3/2;

    rM=r0. RotationSuperOperator(pi/2,'Y',S,eH);    
    %3
    [X1,Y1,rM]=rM. EvolutionConstH(H0,t1,[]);
    %4
    rM=rM.RotationSuperOperator(pi,'X',S,[eH, eC]);    
    %5
    [X2,Y2,rM]=rM.EvolutionConstH(H0,t1,[]);      
    %6
    rM=rM.RotationSuperOperator(pi/2,'-Y',S,eH);    
    %7    
    [X3,Y3,rM]=rM.EvolutionConstH(H0,t2,[]);
    %8        
    rM=rM.RotationSuperOperator(pi,'X',S,eH);    
    %9            
    [X4,Y4,rM]=rM. EvolutionConstH(H0,t2,[]);    
    %10
    rM=rM.RotationSuperOperator(pi/2,'Y',S,eH);
    rM=rM.RotationSuperOperator(pi/2,'X',S,eC);    
    %11           
    [X5,Y5,rM]=rM. EvolutionConstH(H0,t3,[]);   
    %12
    rM=rM.RotationSuperOperator(pi,'X',S,[eH, eC]);    
    %13
    [X6,Y6,rM]=rM. EvolutionConstH(H0,t3,[]);    
end
