# Supplementary material for: Spying on parahydrogen-induced polarization transfer using a half-tesla benchtop MRI and hyperpolarized imaging enabled by automation
Source: Nat Commun. 2023 Aug 8;14:4774. doi: 10.1038/s41467-023-40539-9 (PMC10409769; doi:10.1038/s41467-023-40539-9)
Supplement: Supplementary file 3 — Source Data [file 41467_2023_40539_MOESM3_ESM.zip › Source code/MOIN/functions/lib/get_INEPTmap.m]

function ex = get_INEPTmap(ex)
ex.H0 = 2*pi*HZJij(ex.S,ex.PPM,ex.J,ex.B0,"full");
[Q,E0] = eig(full(ex.H0));
r0 = DensityMatrix('100%_SingletSpinOrder',ex.S,ex.n1,ex.n2);%select spins
%r0 = r0.RemoveCoherences(Q); 

%r0= DensityMatrix(ex.S.SSzznorm(ex.n1,ex.n2));
%r0 = r0.RemoveCoherences(Q);


Ymap.X=zeros(length(ex.tau2v),length(ex.tau1v));
Ymap.Y=zeros(length(ex.tau2v),length(ex.tau1v));
Ymap.Z=zeros(length(ex.tau2v),length(ex.tau1v));

fprintf("progress: %3.0f%%\n", 0)                
    for itau1=1:length(ex.tau1v)
        fprintf("\b\b\b\b\b%3.0f%%\n", [itau1/length(ex.tau1v)*100])                
        tau1=ex.tau1v(itau1);    
        for itau2=1:length(ex.tau2v)        
        tau2=ex.tau2v(itau2);
        switch ex.SOT
            case "phINEPTplus"
                rM = phINEPTplus(r0,ex.H0,tau1,tau2,ex.S,ex.eH,    ex.eC);                
            case "o10sel90_phINEPTplus"
                rM = o10sel90_phINEPTplus(r0,ex.H0,tau1,tau2,ex.S,ex.eH,ex.eC);
            case "o01sel90_phINEPTplus"
                rM = o01sel90_phINEPTplus(r0,ex.H0,tau1,tau2,ex.S,ex.eH,ex.eC);
            case "o11sel90_phINEPTplus"
                rM = o11sel90_phINEPTplus(r0,ex.H0,tau1,tau2,ex.S,ex.eH,ex.eC);
            case "sel90_phINEPTplus"
                rM = sel90_phINEPTplus(r0,ex.H0,tau1,tau2,ex.S,ex.eH,ex.eC);
            case "osel90_phINEPTplus"
                rM = phINEPTplus(r0,ex.H0,tau1,tau2,ex.S,ex.eH.sel,    ex.eC);                     
            case "l10sel90_phINEPTplus"
                rM = l10sel90_phINEPTplus(r0,ex.H0,tau1,tau2,ex.S,ex.eH,ex.eC);  
                
            case "ESOTHERIC"
                rM = ESOTHERIC(r0,ex.H0,tau1,tau2,tau1,ex.S,ex.eH,    ex.eC); 
                ex.Delta1=1e3/(2*ex.J(1,3)); % ms
                ex.Delta2=1e3/(2*ex.J(1,2)); % ms                
            case "ESOTHERICn1n2n3"
                rM = ESOTHERICn1n2n3(r0,ex.H0,tau1,tau2,tau1,ex.nRef,ex.S,ex.eH,    ex.eC); 
                ex.Delta1=1e3/(2*ex.J(1,3)); % ms                
                ex.Delta2=1e3/(2*ex.J(1,2)); % ms
            case "ESOTHERICn1n2n3_CP"
                rM = ESOTHERICn1n2n3_CP(r0,ex.H0,tau1,tau2,tau1,ex.nRef,ex.S,ex.eH,ex.eC); 
                ex.Delta1=1e3/(2*ex.J(1,3)); % ms                
                ex.Delta2=1e3/(2*ex.J(1,2)); % ms
            case "Goldman"
                rM = GOLDMAN(r0,ex.H0,tau1,tau1,tau2,ex.S,ex.eH,    ex.eC); 
                ex.Delta1=1e3/(2*ex.J(1,3)); % ms
                ex.Delta2=1e3/(2*ex.J(1,2)); % ms
                
            case "SPESOTHERIC"
                rM = SPESOTHERIC(r0,ex.H0,tau1,tau2,tau1,ex.S,ex.eH,    ex.eC); 
            case "SEPP"
                rM = SEPP(r0,ex.H0,tau1,ex.S,ex.eH); 
            case "SEPPINEPT+"
                t0=ex.t0;
                rM = SEPPINEPTplus(r0,ex.H0,t0,tau2,tau1,ex.S,ex.eH,ex.eC); 
            case "SEPPINEPT+others"
                t0=ex.t0;
                rM = SEPPINEPTplusothers(r0,ex.H0,t0,tau2,tau1,ex.S,ex.eH,ex.eC); 
                
            otherwise
                error
        end
        Ymap = get_Amplitudes(rM,ex.SOs,Ymap,itau1,itau2);
        end
    end
    ex.Amplitudes = Ymap;
end
