# Supplementary material for: Spying on parahydrogen-induced polarization transfer using a half-tesla benchtop MRI and hyperpolarized imaging enabled by automation
Source: Nat Commun. 2023 Aug 8;14:4774. doi: 10.1038/s41467-023-40539-9 (PMC10409769; doi:10.1038/s41467-023-40539-9)
Supplement: Supplementary file 3 — Source Data [file 41467_2023_40539_MOESM3_ESM.zip › Source code/MOIN/functions/lib/GOLDMAN.m]

function rM = GOLDMAN(r0,H0,tau1,tau2,tau3,S,eH,eC)    
% https://www.sciencedirect.com/science/article/pii/S1631070505000514   
    t1=tau1/4;
    t2=tau2/4;
    t3=tau3/4;
    
    %1
    [X1,Y1,rM]=r0.EvolutionConstH(H0,t1,[]);    
        rM=rM.RotationSuperOperator(pi,'X',S,[eH, eC]);        
    [X2,Y2,rM]=rM.EvolutionConstH(H0,t1,[]);      
    [X2,Y2,rM]=rM. EvolutionConstH(H0,t1,[]);    
        rM=rM.RotationSuperOperator(pi,'X',S,[eH, eC]);        
    [X2,Y2,rM]=rM.EvolutionConstH(H0,t1,[]);      
    
    %2                    
    rM=rM.RotationSuperOperator(pi,'X',S,eH);    
    
    %3
    [X1,Y1,rM]=rM.EvolutionConstH(H0,t2,[]);    
        rM=rM.RotationSuperOperator(pi,'X',S,[eH, eC]);        
    [X2,Y2,rM]=rM.EvolutionConstH(H0,t2,[]);      
    [X2,Y2,rM]=rM. EvolutionConstH(H0,t2,[]);    
        rM=rM.RotationSuperOperator(pi,'X',S,[eH, eC]);        
    [X2,Y2,rM]=rM.EvolutionConstH(H0,t2,[]);      
        
    %4        
    rM=rM.RotationSuperOperator(pi/2,'Y',S,eC);    
    
    %5
    [X1,Y1,rM]=rM.EvolutionConstH(H0,t3,[]);    
        rM=rM.RotationSuperOperator(pi,'X',S,[eH, eC]);        
    [X2,Y2,rM]=rM.EvolutionConstH(H0,t3,[]);      
    [X2,Y2,rM]=rM. EvolutionConstH(H0,t3,[]);    
        rM=rM.RotationSuperOperator(pi,'X',S,[eH, eC]);        
    [X2,Y2,rM]=rM.EvolutionConstH(H0,t3,[]);      
    
    %6        
    rM=rM.RotationSuperOperator(pi/2,'X',S,eC);    
    
end
