# Supplementary material for: Spying on parahydrogen-induced polarization transfer using a half-tesla benchtop MRI and hyperpolarized imaging enabled by automation
Source: Nat Commun. 2023 Aug 8;14:4774. doi: 10.1038/s41467-023-40539-9 (PMC10409769; doi:10.1038/s41467-023-40539-9)
Supplement: Supplementary file 3 — Source Data [file 41467_2023_40539_MOESM3_ESM.zip › Source code/MOIN/functions/lib/Load_System.m]

function ex = Load_System(type,varargin)
ex.System=type;

    switch type      
        case "Eth-Pyruvate-d6-spin2"
            ex.S = SpinOperators(2,{'1H','1H'});
            ex.SOs={ex.S.norm('x',1),ex.S.norm('x',2),ex.S.norm('y',1),ex.S.norm('y',2),ex.S.norm('z',1),ex.S.norm('z',2)};
            PPM=[4.2501, 1.2941]*1e-6;%chemical shift
            Jij=zeros(2);
            Jij(1,2)=7.12;            
            Jij=Jij+Jij';%Hz
            
            ex.J=Jij;
            ex.PPM=PPM;
            ex.eH=[1 2];            
            ex.n1=1;
            ex.n2=2;
        case "Eth-Acetate-d3-spin2"
            ex.S = SpinOperators(2,{'1H','1H'});
            ex.SOs={ex.S.norm('x',1),ex.S.norm('x',2),ex.S.norm('y',1),ex.S.norm('y',2),ex.S.norm('z',1),ex.S.norm('z',2)};
            PPM=[4.037, 1.178]*1e-6;%chemical shift
            Jij=zeros(2);
            Jij(1,2)=7.1;            
            Jij=Jij+Jij';%Hz
            
            ex.J=Jij;
            ex.PPM=PPM;
            ex.eH=[1 2];            
            ex.n1=1;
            ex.n2=2;
        case "Eth-Acetate-d3-spin3"
            ex.S = SpinOperators(3,{'1H','1H','13C'});
            ex.SOs={ex.S.norm('x',3),ex.S.norm('y',3),ex.S.norm('z',3)};
            PPM=[4.037, 1.178, 174]*1e-6;%chemical shift
            Jij=zeros(3);
            Jij(1,2)=7.1;
            Jij(1,3)=3.1;Jij(2,3)=-0.13;
            Jij=Jij+Jij';%Hz
            
            ex.J=Jij;
            ex.PPM=PPM;
            ex.eH=[1 2];
            ex.eC=[3];
            ex.n1=1;
            ex.n2=2;
        case "Eth-Acetate-d3-spin3-sCH2"
            ex.S = SpinOperators(3,{'1H','1H','13C'});
            ex.SOs={ex.S.norm('x',3),ex.S.norm('y',3),ex.S.norm('z',3)};
            PPM=[4.037, 1.178, 174]*1e-6;%chemical shift
            Jij=zeros(3);
            Jij(1,2)=7.1;
            Jij(1,3)=3.1;Jij(2,3)=-0.13;
            Jij=Jij+Jij';%Hz
            
            ex.J=Jij;
            ex.PPM=PPM;
            ex.eH.sel=[1];
            ex.eH.all=[1,2];
            ex.eC=[3];
            ex.n1=1;
            ex.n2=2;
        case "Eth-Acetate-spin6"
            ex.S = SpinOperators(6,{'1H','1H','1H','1H','1H','13C'});
            ex.SOs={ex.S.norm('x',6),ex.S.norm('y',6),ex.S.norm('z',6)};
            d1=4.27;
            d2=2.42;
            PPM=[d1,d1,d2,d2,d2,174]*1e-6;%chemical shift
            J12=7.15;
            J13=3.06;
            J23=-0.15;
            J00=-16;
            Jij=zeros(6);
            Jij(1,2)=J00;
            Jij(1,3)=J12;Jij(2,3)=J12;
            Jij(1,4)=J12;Jij(2,4)=J12;Jij(3,4)=J00;
            Jij(1,5)=J12;Jij(2,5)=J12;Jij(3,5)=J00;Jij(4,5)=J00;
            Jij(1,6)=J13;Jij(2,6)=J13;Jij(3,6)=J23;Jij(4,6)=J23;Jij(5,6)=J23;
            Jij=Jij+Jij';%Hz
            
            ex.J=Jij;
            ex.PPM=PPM;
            ex.eH=[1 2 3 4 5];
            ex.eC=[6]; 
            ex.n1=1;
            ex.n2=3;
        case "Eth-Acetate-spin6-sCH2"
            ex.S = SpinOperators(6,{'1H','1H','1H','1H','1H','13C'});
            ex.SOs={ex.S.norm('x',6),ex.S.norm('y',6),ex.S.norm('z',6)};
            d1=4.27;
            d2=2.42;
            PPM=[d1,d1,d2,d2,d2,174]*1e-6;%chemical shift
            J12=7.15;
            J13=3.06;
            J23=-0.15;
            J00=-16;
            Jij=zeros(6);
            Jij(1,2)=J00;
            Jij(1,3)=J12;Jij(2,3)=J12;
            Jij(1,4)=J12;Jij(2,4)=J12;Jij(3,4)=J00;
            Jij(1,5)=J12;Jij(2,5)=J12;Jij(3,5)=J00;Jij(4,5)=J00;
            Jij(1,6)=J13;Jij(2,6)=J13;Jij(3,6)=J23;Jij(4,6)=J23;Jij(5,6)=J23;
            Jij=Jij+Jij';%Hz
            
            ex.J=Jij;
            ex.PPM=PPM;
            ex.eH.sel=[1 2];
            ex.eH.all=[1 2 3 4 5];
            ex.eC=[6];           
            ex.n1=1;
            ex.n2=3;
        case "Eth-Acetate-spin9"
            ex.S = SpinOperators(9,{'1H','1H','1H','1H','1H','1H','1H','1H','13C'});
            ex.SOs={ex.S.norm('x',9),ex.S.norm('y',9),ex.S.norm('z',9)};
            d1=4.27;
            d2=2.42;
            d3=1.5;%?
            PPM=[d1,d1,d2,d2,d2,d3,d3,d3,174]*1e-6;%chemical shift
            J12=7.15;
            J13=3.06;
            J23=-0.15;
            J43=-6.82;
            J00=-16;
            Jij=zeros(9);
            Jij(1,2)=J00;
            Jij(1,3)=J12;Jij(2,3)=J12;
            Jij(1,4)=J12;Jij(2,4)=J12;Jij(3,4)=J00;
            Jij(1,5)=J12;Jij(2,5)=J12;Jij(3,5)=J00;Jij(4,5)=J00;
            Jij(1,6)=000;Jij(2,6)=000;Jij(3,6)=000;Jij(4,6)=000;Jij(5,6)=000;
            Jij(1,7)=000;Jij(2,7)=000;Jij(3,7)=000;Jij(4,7)=000;Jij(5,7)=000;Jij(6,7)=J00;
            Jij(1,8)=000;Jij(2,8)=000;Jij(3,8)=000;Jij(4,8)=000;Jij(5,8)=000;Jij(6,8)=J00;Jij(7,8)=J00;
            Jij(1,9)=J13;Jij(2,9)=J13;Jij(3,9)=J23;Jij(4,9)=J23;Jij(5,9)=J23;Jij(6,9)=J43;Jij(7,9)=J43;Jij(8,9)=J43;
            Jij=Jij+Jij';%Hz
            
            ex.J=Jij;
            ex.PPM=PPM;
            ex.eH=[1 2 3 4 5 6 7 8];
            ex.eC=[9]; 
            ex.n1=1;
            ex.n2=3;
        case "Eth-Acetate-spin9-sCH2"
            ex.S = SpinOperators(9,{'1H','1H','1H','1H','1H','1H','1H','1H','13C'});
            ex.SOs={ex.S.norm('x',9),ex.S.norm('y',9),ex.S.norm('z',9)};
            d1=4.27;
            d2=2.42;
            d3=1.5;%?
            PPM=[d1,d1,d2,d2,d2,d3,d3,d3,174]*1e-6;%chemical shift
            J12=7.15;
            J13=3.06;
            J23=-0.15;
            J43=-6.82;
            J00=-16;
            Jij=zeros(9);
            Jij(1,2)=J00;
            Jij(1,3)=J12;Jij(2,3)=J12;
            Jij(1,4)=J12;Jij(2,4)=J12;Jij(3,4)=J00;
            Jij(1,5)=J12;Jij(2,5)=J12;Jij(3,5)=J00;Jij(4,5)=J00;
            Jij(1,6)=000;Jij(2,6)=000;Jij(3,6)=000;Jij(4,6)=000;Jij(5,6)=000;
            Jij(1,7)=000;Jij(2,7)=000;Jij(3,7)=000;Jij(4,7)=000;Jij(5,7)=000;Jij(6,7)=J00;
            Jij(1,8)=000;Jij(2,8)=000;Jij(3,8)=000;Jij(4,8)=000;Jij(5,8)=000;Jij(6,8)=J00;Jij(7,8)=J00;
            Jij(1,9)=J13;Jij(2,9)=J13;Jij(3,9)=J23;Jij(4,9)=J23;Jij(5,9)=J23;Jij(6,9)=J43;Jij(7,9)=J43;Jij(8,9)=J43;
            Jij=Jij+Jij';%Hz
            
            ex.J=Jij;
            ex.PPM=PPM;            
            ex.eH.sel=[1 2];
            ex.eH.all=[1 2 3 4 5 6 7 8];
            ex.eC=[9];           
            ex.n1=1;
            ex.n2=3;
            
        case "Eth-Pyruvate-spin9"
            ex.S = SpinOperators(9,{'1H','1H','1H','1H','1H','1H','1H','1H','13C'});
            ex.SOs={ex.S.norm('x',9),ex.S.norm('y',9),ex.S.norm('z',9)};
            d1=4.27;
            d2=2.43;
            d3=1.32;%?
            PPM=[d1,d1,d2,d2,d2,d3,d3,d3,174]*1e-6;%chemical shift
            J12=7.1;
            J13=3.0;
            J23=-0.1;
            J43=1.47;
            J00=-16;
            Jij=zeros(9);
            Jij(1,2)=J00;
            Jij(1,3)=J12;Jij(2,3)=J12;
            Jij(1,4)=J12;Jij(2,4)=J12;Jij(3,4)=J00;
            Jij(1,5)=J12;Jij(2,5)=J12;Jij(3,5)=J00;Jij(4,5)=J00;
            Jij(1,6)=000;Jij(2,6)=000;Jij(3,6)=000;Jij(4,6)=000;Jij(5,6)=000;
            Jij(1,7)=000;Jij(2,7)=000;Jij(3,7)=000;Jij(4,7)=000;Jij(5,7)=000;Jij(6,7)=J00;
            Jij(1,8)=000;Jij(2,8)=000;Jij(3,8)=000;Jij(4,8)=000;Jij(5,8)=000;Jij(6,8)=J00;Jij(7,8)=J00;
            Jij(1,9)=J13;Jij(2,9)=J13;Jij(3,9)=J23;Jij(4,9)=J23;Jij(5,9)=J23;Jij(6,9)=J43;Jij(7,9)=J43;Jij(8,9)=J43;
            Jij=Jij+Jij';%Hz
            
            ex.J=Jij;
            ex.PPM=PPM;
            ex.eH=[1 2 3 4 5 6 7 8];
            ex.eC=[9]; 
            ex.n1=1;
            ex.n2=3;
            
        case "Eth-PyruvateD3-spin9"
            ex.S = SpinOperators(9,{'1H','2H','1H','2H','2H','1H','1H','1H','13C'});
            ex.SOs={ex.S.norm('x',9),ex.S.norm('y',9),ex.S.norm('z',9)};
            f=ex.S.g_gh{2};            
            d1=4.27;
            d2=2.43;
            d3=1.32;%?
            PPM=[d1,d1,d2,d2,d2,d3,d3,d3,174]*1e-6;%chemical shift
            J12=7.1;
            J13=3.0;
            J23=-0.1;
            J43=1.47;
            J00=-16;
            Jij=zeros(9);
            Jij(1,2)=J00*f;
            Jij(1,3)=J12;  Jij(2,3)=J12*f;
            Jij(1,4)=J12*f;Jij(2,4)=J12*f*f;Jij(3,4)=J00*f;
            Jij(1,5)=J12*f;Jij(2,5)=J12*f*f;Jij(3,5)=J00*f;Jij(4,5)=J00*f*f;
            Jij(1,6)=000;  Jij(2,6)=000*f;  Jij(3,6)=000;  Jij(4,6)=000*f;Jij(5,6)=000*f;
            Jij(1,7)=000;  Jij(2,7)=000*f;  Jij(3,7)=000;  Jij(4,7)=000*f;Jij(5,7)=000*f;Jij(6,7)=J00;
            Jij(1,8)=000;  Jij(2,8)=000*f;  Jij(3,8)=000;  Jij(4,8)=000*f;Jij(5,8)=000*f;Jij(6,8)=J00;Jij(7,8)=J00;
            Jij(1,9)=J13  ;Jij(2,9)=J13*f;  Jij(3,9)=J23;  Jij(4,9)=J23*f;Jij(5,9)=J23*f;Jij(6,9)=J43;Jij(7,9)=J43;Jij(8,9)=J43;
            Jij=Jij+Jij';%Hz
            
            ex.J=Jij;
            ex.PPM=PPM;
            ex.eH=[1 2 3 4 5 6 7 8];
            ex.eC=[9]; 
            ex.n1=1;
            ex.n2=3;
            
            
        case "Eth-PyruvateD3-spin6"
            ex.S = SpinOperators(6,{'1H','1H','1H','1H','1H','13C'});
            ex.SOs={ex.S.norm('x',6),ex.S.norm('y',6),ex.S.norm('z',6)};                        
            d1=4.27;
            d2=2.43;
            d3=1.32;%?
            PPM=[d1,d2,d3,d3,d3,174]*1e-6;%chemical shift
            J12=7.1;
            J13=3.0;
            J23=-0.1;
            J43=1.47;
            J00=-16;
            Jij=zeros(6);            
            Jij(1,2)=J12;                          
            Jij(1,3)=000;  Jij(2,3)=000;  
            Jij(1,4)=000;  Jij(2,4)=000;  Jij(3,4)=J00;
            Jij(1,5)=000;  Jij(2,5)=000;  Jij(3,5)=J00; Jij(4,5)=J00;
            Jij(1,6)=J13;  Jij(2,6)=J23;  Jij(3,6)=J43; Jij(4,6)=J43; Jij(5,6)=J43;
            Jij=Jij+Jij';%Hz
            
            ex.J=Jij;
            ex.PPM=PPM;
            ex.eH=[1 2 3 4 5];
            ex.eC=[6]; 
            ex.n1=1;
            ex.n2=2;
            
            
         case "Eth-PyruvateD6-spin9"
            ex.S = SpinOperators(9,{'1H','2H','1H','2H','2H','2H','2H','2H','13C'});
            ex.SOs={ex.S.norm('x',9),ex.S.norm('y',9),ex.S.norm('z',9)};
            f=ex.S.g_gh{2};            
            d1=4.27;
            d2=2.43;
            d3=1.32;%?
            PPM=[d1,d1,d2,d2,d2,d3,d3,d3,174]*1e-6;%chemical shift
            J12=7.1;
            J13=3.0;
            J23=-0.1;
            J43=1.47;
            J00=-16;
            Jij=zeros(9);
            Jij(1,2)=J00*f;
            Jij(1,3)=J12;  Jij(2,3)=J12*f;
            Jij(1,4)=J12*f;Jij(2,4)=J12*f*f;Jij(3,4)=J00*f;
            Jij(1,5)=J12*f;Jij(2,5)=J12*f*f;Jij(3,5)=J00*f;Jij(4,5)=J00*f*f;
            Jij(1,6)=000*f;Jij(2,6)=000*f*f;Jij(3,6)=000*f;Jij(4,6)=000*f*f;Jij(5,6)=000*f*f;
            Jij(1,7)=000*f;Jij(2,7)=000*f*f;Jij(3,7)=000*f;Jij(4,7)=000*f*f;Jij(5,7)=000*f*f;Jij(6,7)=J00*f*f;
            Jij(1,8)=000*f;Jij(2,8)=000*f*f;Jij(3,8)=000*f;Jij(4,8)=000*f*f;Jij(5,8)=000*f*f;Jij(6,8)=J00*f*f;Jij(7,8)=J00*f*f;
            Jij(1,9)=J13;  Jij(2,9)=J13*f;  Jij(3,9)=J23;  Jij(4,9)=J23*f;  Jij(5,9)=J23*f;  Jij(6,9)=J43*f;  Jij(7,9)=J43*f;  Jij(8,9)=J43*f;
            Jij=Jij+Jij';%Hz
            
            ex.J=Jij;
            ex.PPM=PPM;
            ex.eH=[1 2 3 4 5 6 7 8];
            ex.eC=[9]; 
            ex.n1=1;
            ex.n2=3;   
                                   
        case "Eth-Pyruvate-spin9-sCH2"
            ex.S = SpinOperators(9,{'1H','1H','1H','1H','1H','1H','1H','1H','13C'});
            ex.SOs={ex.S.norm('x',9),ex.S.norm('y',9),ex.S.norm('z',9)};
            ex.SOs1H={ex.S.norm('x',1)+ex.S.norm('x',2),...
                      ex.S.norm('y',1)+ex.S.norm('y',2),...
                      ex.S.norm('z',1)+ex.S.norm('z',2)};
            d1=4.27;
            d2=2.43;
            d3=1.32;%?
            PPM=[d1,d1,d2,d2,d2,d3,d3,d3,174]*1e-6;%chemical shift
            J12=7.1;
            J13=3.0;
            J23=-0.1;
            J43=1.47;
            J00=-16;
            Jij=zeros(9);
            Jij(1,2)=J00;
            Jij(1,3)=J12;Jij(2,3)=J12;
            Jij(1,4)=J12;Jij(2,4)=J12;Jij(3,4)=J00;
            Jij(1,5)=J12;Jij(2,5)=J12;Jij(3,5)=J00;Jij(4,5)=J00;
            Jij(1,6)=000;Jij(2,6)=000;Jij(3,6)=000;Jij(4,6)=000;Jij(5,6)=000;
            Jij(1,7)=000;Jij(2,7)=000;Jij(3,7)=000;Jij(4,7)=000;Jij(5,7)=000;Jij(6,7)=J00;
            Jij(1,8)=000;Jij(2,8)=000;Jij(3,8)=000;Jij(4,8)=000;Jij(5,8)=000;Jij(6,8)=J00;Jij(7,8)=J00;
            Jij(1,9)=J13;Jij(2,9)=J13;Jij(3,9)=J23;Jij(4,9)=J23;Jij(5,9)=J23;Jij(6,9)=J43;Jij(7,9)=J43;Jij(8,9)=J43;
            Jij=Jij+Jij';%Hz
            
            ex.J=Jij;
            ex.PPM=PPM;            
            ex.eH.sel=[1 2];
            ex.eH.all=[1 2 3 4 5 6 7 8];
            ex.eC=[9];           
            ex.n1=1;
            ex.n2=3;
            
        case "Eth-PyruvateD6-spin3"
            ex.S = SpinOperators(3,{'1H','1H','13C'});
            ex.SOs={ex.S.norm('x',3),ex.S.norm('y',3),ex.S.norm('z',3)};
            
            d1=4.27;
            d2=2.43;            
            PPM=[d1,d2,174]*1e-6;%chemical shift
            J12=7.1;
            J13=3.0;
            J23=-0.1;                        
            Jij=zeros(3);
            Jij(1,2)=J12;
            Jij(1,3)=J13;Jij(2,3)=J23;                        
            Jij=Jij+Jij';%Hz
            
            ex.J=Jij;
            ex.PPM=PPM;
            ex.eH=[1 2];
            ex.eC=[3]; 
            ex.n1=1;
            ex.n2=2;
            
        case "Eth-PyruvateD6-spin3-sCH2"
            ex.S = SpinOperators(3,{'1H','1H','13C'});
            ex.SOs={ex.S.norm('x',3),ex.S.norm('y',3),ex.S.norm('z',3)};
            ex.SOs1H={ex.S.norm('x',1),...
                      ex.S.norm('y',1),...
                      ex.S.norm('z',1)};
            
            d1=4.27;
            d2=2.43;            
            PPM=[d1,d2,174]*1e-6;%chemical shift
            J12=7.1;
            J13=3.0;
            J23=-0.1;                        
            Jij=zeros(3);
            Jij(1,2)=J12;
            Jij(1,3)=J13;Jij(2,3)=J23;                        
            Jij=Jij+Jij';%Hz
            
            ex.J=Jij;
            ex.PPM=PPM;
            ex.eH.sel=[1];
            ex.eH.all=[1 2];
            ex.eC=[3]; 
            ex.n1=1;
            ex.n2=2;
            
            
         case "PLAC-spins-6"
            ex.S = SpinOperators(6,{'1H','1H','1H','1H','31P','13C'});
            ex.SOs={ex.S.norm('x',6),ex.S.norm('y',6),ex.S.norm('z',6)};
            d1=4;%tentative 
            d2=1;%tentative 
            d31P=0;%not relevant
            PPM=[d1,d2,d2,d2,d31P,174]*1e-6;%chemical shift
            J12=6.9;
            J1C=-3.8;%+-
            J2C=4.07;
            J1P=8.6;
            J2P=0;
            JCP=6.52;
            J00=-16;
            Jij=zeros(6);
            Jij(1,2)=J12;
            Jij(1,3)=J12;Jij(2,3)=J00;
            Jij(1,4)=J12;Jij(2,4)=J00;Jij(3,4)=J00;
            Jij(1,5)=J1P;Jij(2,5)=J2P;Jij(3,5)=J2P;Jij(4,5)=J2P;
            Jij(1,6)=J1C;Jij(2,6)=J2C;Jij(3,6)=J2C;Jij(4,6)=J2C;Jij(5,6)=JCP;
            Jij=Jij+Jij';%Hz
            
            ex.J=Jij;
            ex.PPM=PPM;
            ex.eH=[1 2 3 4];
            ex.eC=[6]; 
            ex.n1=1;
            ex.n2=2;
        case "PLAC-spins-6-sCH"
            ex.S = SpinOperators(6,{'1H','1H','1H','1H','31P','13C'});
            ex.SOs={ex.S.norm('x',6),ex.S.norm('y',6),ex.S.norm('z',6)};
            d1=4;%tentative 
            d2=1;%tentative 
            d31P=0;%not relevant
            PPM=[d1,d2,d2,d2,d31P,174]*1e-6;%chemical shift
            J12=6.9;
            J1C=-3.8;%+-
            J2C=4.07;
            J1P=8.6;
            J2P=0;
            JCP=6.52;
            J00=-16;
            Jij=zeros(6);
            Jij(1,2)=J12;
            Jij(1,3)=J12;Jij(2,3)=J00;
            Jij(1,4)=J12;Jij(2,4)=J00;Jij(3,4)=J00;
            Jij(1,5)=J1P;Jij(2,5)=J2P;Jij(3,5)=J2P;Jij(4,5)=J2P;
            Jij(1,6)=J1C;Jij(2,6)=J2C;Jij(3,6)=J2C;Jij(4,6)=J2C;Jij(5,6)=JCP;
            Jij=Jij+Jij';%Hz
            
            ex.J=Jij;
            ex.PPM=PPM;
            ex.eH.sel=[1];
            ex.eH.all=[1 2 3 4];
            ex.eC=[6]; 
            ex.n1=1;
            ex.n2=2;     
            
        case "PLAC-spins-6-sCH3"
            ex.S = SpinOperators(6,{'1H','1H','1H','1H','31P','13C'});
            ex.SOs={ex.S.norm('x',6),ex.S.norm('y',6),ex.S.norm('z',6)};
            d1=4;%tentative 
            d2=1;%tentative 
            d31P=0;%not relevant
            PPM=[d1,d2,d2,d2,d31P,174]*1e-6;%chemical shift
            J12=6.9;
            J1C=-3.8;%+-
            J2C=4.07;
            J1P=8.6;
            J2P=0;
            JCP=6.52;
            J00=-16;
            Jij=zeros(6);
            Jij(1,2)=J12;
            Jij(1,3)=J12;Jij(2,3)=J00;
            Jij(1,4)=J12;Jij(2,4)=J00;Jij(3,4)=J00;
            Jij(1,5)=J1P;Jij(2,5)=J2P;Jij(3,5)=J2P;Jij(4,5)=J2P;
            Jij(1,6)=J1C;Jij(2,6)=J2C;Jij(3,6)=J2C;Jij(4,6)=J2C;Jij(5,6)=JCP;
            Jij=Jij+Jij';%Hz
            
            ex.J=Jij;
            ex.PPM=PPM;
            ex.eH.sel=[2 3 4];
            ex.eH.all=[1 2 3 4];
            ex.eC=[6]; 
            ex.n1=1;
            ex.n2=2;  
            
        case "PLACd2-spins-4"
            ex.S = SpinOperators(4,{'1H','1H','31P','13C'});
            ex.SOs={ex.S.norm('x',4),ex.S.norm('y',4),ex.S.norm('z',4)};
            d1=4;%tentative 
            d2=1;%tentative 
            d31P=0;%not relevant
            PPM=[d1,d2,d31P,174]*1e-6;%chemical shift
            J12=6.9;
            J1C=-3.8;%+-
            J2C=4.07;
            J1P=8.6;
            J2P=0;
            JCP=6.52;
            J00=-16;
            Jij=zeros(6);
            Jij(1,2)=J12;
            Jij(1,3)=J1P;Jij(2,3)=J2P;            
            Jij(1,4)=J1C;Jij(2,4)=J2C;Jij(3,4)=JCP;
            Jij=Jij+Jij';%Hz
            
            ex.J=Jij;
            ex.PPM=PPM;
            ex.eH=[1 2];
            ex.eC=[4]; 
            ex.n1=1;
            ex.n2=2;
        case "PLACd2-spins-4-sCH"
            ex.S = SpinOperators(4,{'1H','1H','31P','13C'});
            ex.SOs={ex.S.norm('x',4),ex.S.norm('y',4),ex.S.norm('z',4)};
            d1=4;%tentative 
            d2=1;%tentative 
            d31P=0;%not relevant
            PPM=[d1,d2,d31P,174]*1e-6;%chemical shift
            J12=6.9;
            J1C=-3.8;%+-
            J2C=4.07;
            J1P=8.6;
            J2P=0;
            JCP=6.52;
            J00=-16;
            Jij=zeros(4);
            Jij(1,2)=J12;
            Jij(1,3)=J1P;Jij(2,3)=J2P;            
            Jij(1,4)=J1C;Jij(2,4)=J2C;Jij(3,4)=JCP;
            Jij=Jij+Jij';%Hz
            
            ex.J=Jij;
            ex.PPM=PPM;
            ex.eH.sel=[1];
            ex.eH.all=[1 2];
            ex.eC=[4]; 
            ex.n1=1;
            ex.n2=2;   
            
        case "PLACd2-spins-4-sCH3"
            ex.S = SpinOperators(4,{'1H','1H','31P','13C'});
            ex.SOs={ex.S.norm('x',4),ex.S.norm('y',4),ex.S.norm('z',4)};
            d1=4;%tentative 
            d2=1;%tentative 
            d31P=0;%not relevant
            PPM=[d1,d2,d31P,174]*1e-6;%chemical shift
            J12=6.9;
            J1C=-3.8;%+-
            J2C=4.07;
            J1P=8.6;
            J2P=0;
            JCP=6.52;
            J00=-16;
            Jij=zeros(4);
            Jij(1,2)=J12;
            Jij(1,3)=J1P;Jij(2,3)=J2P;            
            Jij(1,4)=J1C;Jij(2,4)=J2C;Jij(3,4)=JCP;
            Jij=Jij+Jij';%Hz
            
            ex.J=Jij;
            ex.PPM=PPM;
            ex.eH.sel=[2];
            ex.eH.all=[1 2];
            ex.eC=[4]; 
            ex.n1=1;
            ex.n2=2;  
            
        case "HEP-d8"
            ex.S = SpinOperators(3,{'1H','1H','13C'});
            ex.SOs={ex.S.norm('x',3),ex.S.norm('y',3),ex.S.norm('z',3)};
            PPM=[2.41, 1.14, 174]*1e-6;%chemical shift
            Jij=zeros(3);
            Jij(1,2)=7.57;
            Jij(1,3)=7.24;Jij(2,3)=-5.62;
            Jij=Jij+Jij';%Hz
            
            ex.J=Jij;
            ex.PPM=PPM;
            ex.eH=[1 2];
            ex.eC=[3];
            ex.n1=1;
            ex.n2=2;
            
        case 'HEP-d8-sCH3'
            ex.S = SpinOperators(3,{'1H','1H','13C'});
            ex.SOs={ex.S.norm('x',3),ex.S.norm('y',3),ex.S.norm('z',3)};
            PPM=[2.41, 1.14, 174]*1e-6;%chemical shift
            Jij=zeros(3);
            Jij(1,2)=7.57;
            Jij(1,3)=7.24;Jij(2,3)=-5.62;
            Jij=Jij+Jij';%Hz
            
            ex.J=Jij;
            ex.PPM=PPM;
            ex.eH.sel=[2];
            ex.eH.all=[1,2];
            ex.eC=[3];
            ex.n1=1;
            ex.n2=2;
        case 'HEP-d8-sCH2'
            ex.S = SpinOperators(3,{'1H','1H','13C'});
            ex.SOs={ex.S.norm('x',3),ex.S.norm('y',3),ex.S.norm('z',3)};
            PPM=[2.41, 1.14, 174]*1e-6;%chemical shift
            Jij=zeros(3);
            Jij(1,2)=7.57;
            Jij(1,3)=7.24;Jij(2,3)=-5.62;
            Jij=Jij+Jij';%Hz
            
            ex.J=Jij;
            ex.PPM=PPM;
            ex.eH.sel=[1];
            ex.eH.all=[1,2];
            ex.eC=[3];
            ex.n1=1;
            ex.n2=2;
             
        case "HEP-d3-spins-5"
            ex.S = SpinOperators(5,{'1H','1H','13C','1H','1H'});
            ex.SOs={ex.S.norm('x',3),ex.S.norm('y',3),ex.S.norm('z',3)};
            PPM=[2.41, 1.14, 174, 3.7, 3.7]*1e-6;%chemical shift
            Jij=zeros(5);
            Jij(1,2)=7.57;
            Jij(1,3)=7.24;Jij(2,3)=-5.62;
            Jij(1,4)=0000;Jij(2,4)=00000;Jij(3,4)=3.1;
            Jij(1,5)=0000;Jij(2,5)=00000;Jij(3,5)=3.1;Jij(4,5)=-15;
            Jij=Jij+Jij';%Hz
            
            ex.J=Jij;
            ex.PPM=PPM;
            ex.eH=[1 2 4 5];
            ex.eC=[3];
            ex.n1=1;
            ex.n2=2;
            
        case "HEP-d3-spins-5-sCH3"
            ex.S = SpinOperators(5,{'1H','1H','13C','1H','1H'});
            ex.SOs={ex.S.norm('x',3),ex.S.norm('y',3),ex.S.norm('z',3)};
            PPM=[2.41, 1.14, 174, 3.7, 3.7]*1e-6;%chemical shift
            Jij=zeros(5);
            Jij(1,2)=7.57;
            Jij(1,3)=7.24;Jij(2,3)=-5.62;
            Jij(1,4)=0000;Jij(2,4)=00000;Jij(3,4)=3.1;
            Jij(1,5)=0000;Jij(2,5)=00000;Jij(3,5)=3.1;Jij(4,5)=-15;
            Jij=Jij+Jij';%Hz
            
            ex.J=Jij;
            ex.PPM=PPM;            
            ex.eH.sel=[2];
            ex.eH.all=[1 2 4 5];
            ex.eC=[3];
            ex.n1=1;
            ex.n2=2;
            
        case "HEP-d3-spins-5-sCH2"
            ex.S = SpinOperators(5,{'1H','1H','13C','1H','1H'});
            ex.SOs={ex.S.norm('x',3),ex.S.norm('y',3),ex.S.norm('z',3)};
            PPM=[2.41, 1.14, 174, 3.7, 3.7]*1e-6;%chemical shift
            Jij=zeros(5);
            Jij(1,2)=7.57;
            Jij(1,3)=7.24;Jij(2,3)=-5.62;
            Jij(1,4)=0000;Jij(2,4)=00000;Jij(3,4)=3.1;
            Jij(1,5)=0000;Jij(2,5)=00000;Jij(3,5)=3.1;Jij(4,5)=-15;
            Jij=Jij+Jij';%Hz
            
            ex.J=Jij;
            ex.PPM=PPM;            
            ex.eH.sel=[1];
            ex.eH.all=[1 2 4 5];
            ex.eC=[3];
            ex.n1=1;
            ex.n2=2;
            
            
        case "HEP-spins-6"
            ex.S = SpinOperators(6,{'1H','1H','1H','1H','1H','13C'});
            ex.SOs={ex.S.norm('x',6),ex.S.norm('y',6),ex.S.norm('z',6)};
            d1=2.41;
            d2=1.14;
            PPM=[d1,d1,d2,d2,d2,174]*1e-6;%chemical shift
            J12=7.57;
            J13=7.24;
            J23=-5.62;            
            J00=-16;
            Jij=zeros(6);
            Jij(1,2)=J00;
            Jij(1,3)=J12;Jij(2,3)=J12;
            Jij(1,4)=J12;Jij(2,4)=J12;Jij(3,4)=J00;
            Jij(1,5)=J12;Jij(2,5)=J12;Jij(3,5)=J00;Jij(4,5)=J00;
            Jij(1,6)=J13;Jij(2,6)=J13;Jij(3,6)=J23;Jij(4,6)=J23;Jij(5,6)=J23;
            Jij=Jij+Jij';%Hz
            
            ex.J=Jij;
            ex.PPM=PPM;
            ex.eH=[1 2 3 4 5];
            ex.eC=[6]; 
            ex.n1=1;
            ex.n2=3;
            

        case "HEP-spins-6-sCH3"
            ex.S = SpinOperators(6,{'1H','1H','1H','1H','1H','13C'});
            ex.SOs={ex.S.norm('x',6),ex.S.norm('y',6),ex.S.norm('z',6)};
            d1=2.41;
            d2=1.14;
            PPM=[d1,d1,d2,d2,d2,174]*1e-6;%chemical shift
            J12=7.57;
            J13=7.24;
            J23=-5.62;
            J00=-16;
            Jij=zeros(6);
            Jij(1,2)=J00;
            Jij(1,3)=J12;Jij(2,3)=J12;
            Jij(1,4)=J12;Jij(2,4)=J12;Jij(3,4)=J00;
            Jij(1,5)=J12;Jij(2,5)=J12;Jij(3,5)=J00;Jij(4,5)=J00;
            Jij(1,6)=J13;Jij(2,6)=J13;Jij(3,6)=J23;Jij(4,6)=J23;Jij(5,6)=J23;
            Jij=Jij+Jij';%Hz
            
            ex.J=Jij;
            ex.PPM=PPM;
            ex.eH.sel=[3 4 5];
            ex.eH.all=[1 2 3 4 5];
            ex.eC=[6]; 
            ex.n1=1;
            ex.n2=3;
            
        case "HEP-spins-6-sCH2"
            ex.S = SpinOperators(6,{'1H','1H','1H','1H','1H','13C'});
            ex.SOs={ex.S.norm('x',6),ex.S.norm('y',6),ex.S.norm('z',6)};
            d1=2.41;
            d2=1.14;
            PPM=[d1,d1,d2,d2,d2,174]*1e-6;%chemical shift
            J13=7.24;
            J23=-5.62;
            J23=7.24;
            J00=-16;
            Jij=zeros(6);
            Jij(1,2)=J00;
            Jij(1,3)=J12;Jij(2,3)=J12;
            Jij(1,4)=J12;Jij(2,4)=J12;Jij(3,4)=J00;
            Jij(1,5)=J12;Jij(2,5)=J12;Jij(3,5)=J00;Jij(4,5)=J00;
            Jij(1,6)=J13;Jij(2,6)=J13;Jij(3,6)=J23;Jij(4,6)=J23;Jij(5,6)=J23;
            Jij=Jij+Jij';%Hz
            
            ex.J=Jij;
            ex.PPM=PPM;
            ex.eH.sel=[1 2];
            ex.eH.all=[1 2 3 4 5];
            ex.eC=[6]; 
            ex.n1=1;
            ex.n2=3;     
        
            
        case "ABX_7Hz"
            ex.S = SpinOperators(3,{'1H','1H','13C'});
            ex.SOs={ex.S.norm('x',3),ex.S.norm('y',3),ex.S.norm('z',3)};
            PPM=[3, 0, 170]*1e-6;%chemical shift
            Jij=zeros(3);
            Jij(1,2)=7;
            Jij(1,3)=3.1;Jij(2,3)=-0.13;
            Jij=Jij+Jij';%Hz
            
            ex.J=Jij;
            ex.PPM=PPM;
            
            ex.eH=[1,2];
            ex.eC=[3];
            ex.n1=1;
            ex.n2=2;
            
        case "ABX_7Hz-sA"
            ex.S = SpinOperators(3,{'1H','1H','13C'});
            ex.SOs={ex.S.norm('x',3),ex.S.norm('y',3),ex.S.norm('z',3)};
            PPM=[3, 0, 170]*1e-6;%chemical shift
            Jij=zeros(3);
            Jij(1,2)=7;
            Jij(1,3)=3.1;Jij(2,3)=-0.13;
            Jij=Jij+Jij';%Hz
            
            ex.J=Jij;
            ex.PPM=PPM;
            ex.eH.sel=[1];
            ex.eH.all=[1,2];
            ex.eC=[3];
            ex.n1=1;
            ex.n2=2;
            
        case "SABRE-AAXX-sel"
            ex.S = SpinOperators(4,{'1H','1H','15N','15N'});
            ex.SOs={ex.S.norm('x',3),ex.S.norm('y',3),ex.S.norm('z',3)};
            ex.SOs1H={ex.S.norm('x',1)+ex.S.norm('x',2),...
                      ex.S.norm('y',1)+ex.S.norm('y',2),...
                      ex.S.norm('z',1)+ex.S.norm('z',2)};
            PPM=[0, 0, 170, 170]*1e-6;%chemical shift
            Jij=zeros(4);
            JHH0=-8;
            JNHt=-22;
            JNHc=0;
            
            Jij(1,2)=JHH0;
            Jij(1,3)=JNHt;Jij(2,3)=JNHc;
            Jij(1,4)=JNHc;Jij(2,4)=JNHt;Jij(3,4)=0;
            Jij=Jij+Jij';%Hz
            
            ex.J=Jij;
            ex.PPM=PPM;
            
            
            ex.eH.sel=[1,2];
            ex.eH.all=[1,2];            
            ex.eC=[3,4];
            ex.n1=1;
            ex.n2=2;
            
            
        case "SABRE-AAXX"
            ex.S = SpinOperators(4,{'1H','1H','15N','15N'});
            ex.SOs={ex.S.norm('x',3),ex.S.norm('y',3),ex.S.norm('z',3)};
            PPM=[0, 0, 170, 170]*1e-6;%chemical shift
            Jij=zeros(4);
            JHH0=-8;
            JNHt=-22;
            JNHc=0;
            
            Jij(1,2)=JHH0;
            Jij(1,3)=JNHt;Jij(2,3)=JNHc;
            Jij(1,4)=JNHc;Jij(2,4)=JNHt;Jij(3,4)=0;
            Jij=Jij+Jij';%Hz
            
            ex.J=Jij;
            ex.PPM=PPM;
            
            ex.eH=[1,2];
            ex.eC=[3,4];
            ex.n1=1;
            ex.n2=2;
            
            
            
        case "SABRE-AAX-sel"
            ex.S = SpinOperators(3,{'1H','1H','15N'});
            ex.SOs={ex.S.norm('x',3),ex.S.norm('y',3),ex.S.norm('z',3)};
            ex.SOs1H={ex.S.norm('x',1)+ex.S.norm('x',2),...
                      ex.S.norm('y',1)+ex.S.norm('y',2),...
                      ex.S.norm('z',1)+ex.S.norm('z',2)};
            PPM=[0, 0, 170]*1e-6;%chemical shift
            Jij=zeros(3);
            JHH0=-8;
            JNHt=-22;
            JNHc=0;
            
            Jij(1,2)=JHH0;
            Jij(1,3)=JNHt;Jij(2,3)=JNHc;
            Jij=Jij+Jij';%Hz
            
            ex.J=Jij;
            ex.PPM=PPM;
                        
            ex.eH.sel=[1,2];
            ex.eH.all=[1,2];            
            ex.eC=[3];
            ex.n1=1;
            ex.n2=2;
                        
        case "SABRE-AAX"
            ex.S = SpinOperators(3,{'1H','1H','15N'});
            ex.SOs={ex.S.norm('x',3),ex.S.norm('y',3),ex.S.norm('z',3)};
            PPM=[0, 0, 170]*1e-6;%chemical shift
            Jij=zeros(3);
            JHH0=-8;
            JNHt=-22;
            JNHc=0;
            
            Jij(1,2)=JHH0;
            Jij(1,3)=JNHt;Jij(2,3)=JNHc;
            Jij=Jij+Jij';%Hz
            
            ex.J=Jij;
            ex.PPM=PPM;
            
            ex.eH=[1,2];
            ex.eC=[3];
            ex.n1=1;
            ex.n2=2;
                                    
        case "Fumarate-spin3"
            ex.S = SpinOperators(3,{'1H','1H','13C'});
            ex.SOs={ex.S.norm('x',3),ex.S.norm('y',3),ex.S.norm('z',3)};
            PPM=[4, 4, 170]*1e-6;%chemical shift
            Jij=zeros(3);
            Jij(1,2)=15.9;
            Jij(1,3)=5.8;Jij(2,3)=3.3;
            Jij=Jij+Jij';%Hz
            
            ex.J=Jij;
            ex.PPM=PPM;
            ex.eH=[1 2];
            ex.eC=[3];
            ex.n1=1;
            ex.n2=2;
            
        case "Maleate-spin3"
            ex.S = SpinOperators(3,{'1H','1H','13C'});
            ex.SOs={ex.S.norm('x',3),ex.S.norm('y',3),ex.S.norm('z',3)};
            PPM=[4, 4, 170]*1e-6;%chemical shift
            Jij=zeros(3);
            Jij(1,2)=12.3;
            Jij(1,3)=12.9;Jij(2,3)=2.5;
            Jij=Jij+Jij';%Hz
            
            ex.J=Jij;
            ex.PPM=PPM;
            ex.eH=[1 2];
            ex.eC=[3];
            ex.n1=1;
            ex.n2=2;    
            
        case "Eth-Phe-Prop-spin2"
            ex.S = SpinOperators(2,{'1H','1H'});
            ex.SOs={ex.S.norm('X',1),ex.S.norm('X',2),ex.S.norm('Y',1),ex.S.norm('Y',2)};
            PPM=[7.0028, 5.9778]*1e-6;%chemical shift
            Jij=zeros(2);
            Jij(1,2)=12.73;            
            Jij=Jij+Jij';%Hz
            
            ex.J=Jij;
            ex.PPM=PPM;
            ex.eH=[1 2];            
            ex.n1=1;
            ex.n2=2;
            
        case "Eth-Phe-Prop-spin3"
            ex.S = SpinOperators(3,{'1H','1H','1H'});
            ex.SOs={ex.S.norm('z',1),ex.S.norm('z',2)};
            PPM=[7.0028, 5.9778, 8]*1e-6;%chemical shift
            Jij=zeros(3);
            Jij(1,2)=12.73;            
            Jij(1,3)=2;Jij(2,3)=0;
            Jij=Jij+Jij';%Hz
            
            ex.J=Jij;
            ex.PPM=PPM;
            ex.eH=[1 2 3];            
            ex.n1=1;
            ex.n2=2;
        case "AX"
            ex.S = SpinOperators(2,{'1H','13C'});
            %ex.SOs={ex.S.norm('x',1),ex.S.norm('x',2)};
            ex.SOs={ex.S.norm('y',1),ex.S.norm('y',2)};
            PPM=[1, 0]*1e-6;%chemical shift
            JAX=varargin{1};            
            Jij=zeros(2);
            Jij(1,2)=JAX;                        
            Jij=Jij+Jij';%Hz
            
            ex.J=Jij;
            ex.PPM=PPM;
            ex.eH=[1 2];            
            ex.n1=1;
            ex.n2=2;
            
        case "A2X"
            ex.S = SpinOperators(3,{'1H','1H','13C'});
            ex.SOs={ex.S.norm('x',1),ex.S.norm('x',2),ex.S.norm('x',3)};
            PPM=[1, 1, 0]*1e-6;%chemical shift
            JAX=varargin{1};
            JAA=20;
            Jij=zeros(3);
            Jij(1,2)=JAA;            
            Jij(1,3)=JAX;Jij(2,3)=JAX;
            Jij=Jij+Jij';%Hz
            
            ex.J=Jij;
            ex.PPM=PPM;
            ex.eH=[1 2 3];            
            ex.n1=1;
            ex.n2=2;
            
        case "A3X"
            ex.S = SpinOperators(4,{'1H','1H','1H','13C'});
            ex.SOs={ex.S.norm('x',1),ex.S.norm('x',2),ex.S.norm('x',3),ex.S.norm('x',4)};
            %ex.SOs={ex.S.norm('y',1),ex.S.norm('y',2),ex.S.norm('y',3),ex.S.norm('y',4)};
            PPM=[1, 1, 1, 0]*1e-6;%chemical shift
            JAX=varargin{1};
            JAA=20;
            Jij=zeros(4);
            Jij(1,2)=JAA;            
            Jij(1,3)=JAA;Jij(2,3)=JAA;
            Jij(1,4)=JAX;Jij(2,4)=JAX;Jij(3,4)=JAX;
            Jij=Jij+Jij';%Hz
            
            ex.J=Jij;
            ex.PPM=PPM;
            ex.eH=[1 2 3 4];            
            ex.n1=1;
            ex.n2=2;
            
            
            
        otherwise
            error("such system is not defined (yet)")
    end
end
