# Supplementary material for: Spying on parahydrogen-induced polarization transfer using a half-tesla benchtop MRI and hyperpolarized imaging enabled by automation
Source: Nat Commun. 2023 Aug 8;14:4774. doi: 10.1038/s41467-023-40539-9 (PMC10409769; doi:10.1038/s41467-023-40539-9)
Supplement: Supplementary file 3 — Source Data [file 41467_2023_40539_MOESM3_ESM.zip › Source code/MOIN/functions/lib/Load_System_Name.m]

function out = Load_System_Name(ID)

    System{1} ="Eth-Acetate-d3-spin3";
    System{2} ="Eth-Acetate-d3-spin3-sCH2";
    System{3} ="Eth-Acetate-spin6";
    System{4} ="Eth-Acetate-spin6-sCH2";
    System{5} ="Eth-Acetate-spin9";
    System{6} ="Eth-Acetate-spin9-sCH2";

    System{7}="Eth-Pyruvate-spin9";
    System{8}="Eth-Pyruvate-spin9-sCH2";
    System{9}="Eth-PyruvateD6-spin3";
    System{10}="Eth-PyruvateD6-spin3-sCH2";
    System{11}="Eth-PyruvateD3-spin9";
    System{12}="Eth-PyruvateD6-spin9";


    System{13}="PLAC-spins-6";
    System{14}="PLAC-spins-6-sCH";
    System{15}="PLAC-spins-6-sCH3";
    System{16}="PLACd2-spins-4";
    System{17}="PLACd2-spins-4-sCH";
    System{18}="PLACd2-spins-4-sCH3";

    System{19}="HEP-spins-6";
    System{20}="HEP-spins-6-sCH2";
    System{21}="HEP-spins-6-sCH3";
    System{22}="HEP-d8";
    System{23}="HEP-d8-sCH3";
    System{24}="HEP-d8-sCH2";
    System{25}="HEP-d3-spins-5";
    System{26}="HEP-d3-spins-5-sCH3";
    System{27}="HEP-d3-spins-5-sCH2";
    
    System{28}="ABX_7Hz";
    System{29}="ABX_7Hz-sA";
    
    System{30}="SABRE-AAXX";
    System{31}="SABRE-AAXX-sel";
    
    System{32}="SABRE-AAX";
    System{33}="SABRE-AAX-sel";
    
    System{34}="Fumarate-spin3";
    System{35}="Maleate-spin3";
    
    System{36}="Eth-PyruvateD3-spin6";
    
    System{37} ="Eth-Acetate-d3-spin2";
    
    System{38} ="Eth-Phe-Prop-spin2";
    
    System{39} ="Eth-Phe-Prop-spin3";
    
    System{40} ="Eth-Pyruvate-d6-spin2";
    System{41} = "AX";
    System{42} = "A2X";
    System{43} = "A3X";
    
    
    out = System{ID};
end
