# Supplementary material for: Spying on parahydrogen-induced polarization transfer using a half-tesla benchtop MRI and hyperpolarized imaging enabled by automation
Source: Nat Commun. 2023 Aug 8;14:4774. doi: 10.1038/s41467-023-40539-9 (PMC10409769; doi:10.1038/s41467-023-40539-9)
Supplement: Supplementary file 3 — Source Data [file 41467_2023_40539_MOESM3_ESM.zip › Source code/MOIN/functions/lib/plot_Ymap.m]

function plot_Ymap(ex,Ymap,t1v,t2v)
    [X, Y] = meshgrid(t1v,t2v); 
    texts.x = '\tau_1 (s)';
    texts.y = '\tau_2 (s)';
    texts.title = 'phINEPT+ X';
    plot2D(X,Y,Ymap.X,texts)
    texts.title = 'phINEPT+ Y';
    plot2D(X,Y,Ymap.Y,texts)
    texts.title = 'phINEPT+ Z';
    plot2D(X,Y,Ymap.Z,texts)
end
