# Supplementary material for: Spying on parahydrogen-induced polarization transfer using a half-tesla benchtop MRI and hyperpolarized imaging enabled by automation
Source: Nat Commun. 2023 Aug 8;14:4774. doi: 10.1038/s41467-023-40539-9 (PMC10409769; doi:10.1038/s41467-023-40539-9)
Supplement: Supplementary file 3 — Source Data [file 41467_2023_40539_MOESM3_ESM.zip › Source code/MOIN/functions/lib/print_progress.m]

function print_progress(a)
            if a==0
                fprintf("progress: %3.0f%%\n", 0);    
            else
                fprintf("\b\b\b\b\b%3.0f%%\n", a*100) 
end
