# Supplementary material for: Spying on parahydrogen-induced polarization transfer using a half-tesla benchtop MRI and hyperpolarized imaging enabled by automation
Source: Nat Commun. 2023 Aug 8;14:4774. doi: 10.1038/s41467-023-40539-9 (PMC10409769; doi:10.1038/s41467-023-40539-9)
Supplement: Supplementary file 3 — Source Data [file 41467_2023_40539_MOESM3_ESM.zip › Source code/MOIN/functions/lib/SABRE/poly1_fit_cal.m]

function cal = poly1_fit_cal(cal)

p0=cal.y(1)    ;
p1=0           ;
%p1=(cal.y(end)-cal.y(1))/(cal.ID(end)-cal.ID(1));

cal.fit.constant = lsqcurvefit(@poly1,[p0,p1],cal.ID,cal.y);

 

end
