# Supplementary material for: Spying on parahydrogen-induced polarization transfer using a half-tesla benchtop MRI and hyperpolarized imaging enabled by automation
Source: Nat Commun. 2023 Aug 8;14:4774. doi: 10.1038/s41467-023-40539-9 (PMC10409769; doi:10.1038/s41467-023-40539-9)
Supplement: Supplementary file 3 — Source Data [file 41467_2023_40539_MOESM3_ESM.zip › Source code/MOIN/functions/lib/SABRE/pulsed_SABRE_tpBp.m]

function Yout = pulsed_SABRE_tpBp(ex)
    %%%%%%%%%%%%%%%%%%%%%%%%%%%%%%%%%%%%%%%%%%%%%%%%%%%%%%%%%%%%%%%%%%%
    %% nonpolorized initial spin state of the Ir-complex and substrate
    rC0=DensityMatrix(ex.Sc.U);
    rS0=DensityMatrix(ex.Ss.U);
    rS=rS0;
    rC=rC0;
            
    NS2=ex.Ss.Nstates^2;
    NC2=ex.Sc.Nstates^2;
    %%%%%%%%%%%%%%%%%%%%%%%%%%%%%%%%%%%%%%%%%%%%%%%%%%%%%%%%%%%%%%%%%%%
    %% relaxation superoperator of the Ir-complex and substrate
    RsC=RLFF_EN(ex.Sc,ex.T1C);
    RsS=RLFF_EN(ex.Ss,ex.T1S);
    %%%%%%%%%%%%%%%%%%%%%%%%%%%%%%%%%%%%%%%%%%%%%%%%%%%%%%%%%%%%%%%%%%%
    % Hailtonian in the laboratory frame for the Ir-complex and substrate


    HsBd=2*pi*HZJij(ex.Ss,ex.ppmS,ex.JS,ex.Bd,"full");
    HcBd=2*pi*HZJij(ex.Sc,ex.ppmC,ex.JC,ex.Bd,"full");     
    % delay  
    SABREd=SABRE_MOD2_matrix(rC0,...
        ex.Ss,HsBd,RsS,...
        ex.Sc,HcBd,RsC,...
        ex.Sh,...
        ex.fpH,ex.Wa,ex.Kd);
    SAtd=expm(SABREd.A*ex.td);
    


 

    %% Yout matrix %%%%%%%%%%%%%%%%%%%%%%%%%%%%%%%%%%%%%%%%%%%%%%%%%%%%%%%%%%%%%%
    Yout=zeros(length(ex.tpv),length(ex.Bpv),ex.rep); %zero matrix for data output
    %%%%%%%%%%%%%%%%%%%%%%%%%%%%%%%%%%%%%%%%%%%%%%%%%%%%%%%%%%%%%%%%%%%
    %% calculate SHEATH-SABRE experiment 
    for iBp=1:length(ex.Bpv)
        disp(iBp/length(ex.Bpv)*100);
        Bp=ex.Bpv(iBp);
        % pulse
        HsBp=2*pi*HZJij(ex.Ss,ex.ppmS,ex.JS,Bp,"full");
        HcBp=2*pi*HZJij(ex.Sc,ex.ppmC,ex.JC,Bp,"full"); 
        SABREp=SABRE_MOD2_matrix(rC0,...
            ex.Ss,HsBp,RsS,...
            ex.Sc,HcBp,RsC,...
            ex.Sh,...
            ex.fpH,ex.Wa,ex.Kd);
        for itp=1:length(ex.tpv)            
            tp=ex.tpv(itp);
            SAtp=expm(SABREp.A*tp);
                                
            vecS0=mtz2vec(rS0.val)/trace(rS0.val)*SABREp.fs;
            vecC0=mtz2vec(rC0.val)/trace(rC0.val)*SABREp.fc;
            vec=[vecS0' vecC0']';
            
            for ir=1:ex.rep               
                vec=SAtd*SAtp*vec; 
                
                rS.val=vec2mtz(vec(1:NS2))/SABREp.fs;
                rC.val=vec2mtz(vec(NS2+1:NS2+NC2))/SABREp.fc;
                
                
                Yts=Amplitudes(rS,ex.SOs);                                
                %Ytc=Amplitudes(rC,ex.SOc);
                Yout(itp,iBp,ir)=real(Yts(3));
            end   
        end
    end
end
