# Supplementary material for: Spying on parahydrogen-induced polarization transfer using a half-tesla benchtop MRI and hyperpolarized imaging enabled by automation
Source: Nat Commun. 2023 Aug 8;14:4774. doi: 10.1038/s41467-023-40539-9 (PMC10409769; doi:10.1038/s41467-023-40539-9)
Supplement: Supplementary file 3 — Source Data [file 41467_2023_40539_MOESM3_ESM.zip › Source code/MOIN/functions/lib/SABRE/SABRE_onesite_exchange_EigenValuesMethod.m]

function [y] = SABRE_onesite_exchange_EigenValuesMethod(x,t)
C1 = x(1)                            ;
R  = x(2)                            ;
k  = x(3)                            ;
C2 = x(4)                            ;

y1 = C1*exp(R*t) + (1-C1)*exp(k*t)   ;
y2 = C2*(exp(R*t) - exp(k*t))        ;

y = [y1; y2]                         ;
end
