# Supplementary material for: Spying on parahydrogen-induced polarization transfer using a half-tesla benchtop MRI and hyperpolarized imaging enabled by automation
Source: Nat Commun. 2023 Aug 8;14:4774. doi: 10.1038/s41467-023-40539-9 (PMC10409769; doi:10.1038/s41467-023-40539-9)
Supplement: Supplementary file 3 — Source Data [file 41467_2023_40539_MOESM3_ESM.zip › Source code/MOIN/functions/lib/SABRE/SABRE_onesite_exchange_Lmatrix.m]

function [y] = SABRE_onesite_exchange_Lmatrix(x,kd,ka,Rb,Rf,Mb,Mf)

L  = [-kd-Rb   ka               ;
      kd     -ka-Rf]            ;
M0 = [Mb; Mf]                   ;

y1 = zeros(length(x)/2,1)       ;
y2 = y1                         ;

for ix    = 1:length(x)/2
     M    = expm(L*x(ix))*M0    ; 
    y1(ix)= M(1)                ;
    y2(ix)= M(2)                ;
end

y = [y1; y2]                    ;
end
