# Supplementary material for: Spying on parahydrogen-induced polarization transfer using a half-tesla benchtop MRI and hyperpolarized imaging enabled by automation
Source: Nat Commun. 2023 Aug 8;14:4774. doi: 10.1038/s41467-023-40539-9 (PMC10409769; doi:10.1038/s41467-023-40539-9)
Supplement: Supplementary file 3 — Source Data [file 41467_2023_40539_MOESM3_ESM.zip › Source code/MOIN/functions/lib/SABRE/SABRE_twosite_exchange_Lmatrix.m]

function [y] = SABRE_twosite_exchange_Lmatrix(x,S0,Ir0,Mb,Mf,Mr,kd,ka,Rb,Rf,Rr)

S   = Substrate_concentration(kd,ka,S0,Ir0)  ;
IrS2= S0-2*Ir0-S                             ;
IrS = Ir0-IrS2                               ;

L = [-kd-Rb     ka*S        ka*IrS           ;    
    kd     -ka*S-Rr  0                   ;   
    kd     0            -ka*IrS-Rf]      ;

M0 = [Mb; Mf; Mr]                            ;

y1 = zeros(length(x)/2,1)                    ;
%y2 = y1                                     ;
y3 = y1                                      ;
for ix = 1:length(x)/2
     M = expm(L*x(ix))*M0                    ; 
   y1(ix)= M(1)                              ;
  % y2(ix)= M(2)                             ;
   y3(ix)= M(3)                              ;
end

y = [y1; y3]                                 ;
end
