# Supplementary material for: Spying on parahydrogen-induced polarization transfer using a half-tesla benchtop MRI and hyperpolarized imaging enabled by automation
Source: Nat Commun. 2023 Aug 8;14:4774. doi: 10.1038/s41467-023-40539-9 (PMC10409769; doi:10.1038/s41467-023-40539-9)
Supplement: Supplementary file 3 — Source Data [file 41467_2023_40539_MOESM3_ESM.zip › Source code/MOIN/functions/lib/SABRE/SABRE_twosite_exchange_Lmatrix_TwoRvalues.m]

function [y] = SABRE_twosite_exchange_Lmatrix_TwoRvalues(x,S0,Ir0,Mb,Mf,Mr,kd,ka,Rb,Rf)

[y] = SABRE_twosite_exchange_Lmatrix(x,S0,Ir0,Mb,Mf,Mr,kd,ka,Rb,Rf,Rb);

end
