# Supplementary material for: Spying on parahydrogen-induced polarization transfer using a half-tesla benchtop MRI and hyperpolarized imaging enabled by automation
Source: Nat Commun. 2023 Aug 8;14:4774. doi: 10.1038/s41467-023-40539-9 (PMC10409769; doi:10.1038/s41467-023-40539-9)
Supplement: Supplementary file 3 — Source Data [file 41467_2023_40539_MOESM3_ESM.zip › Source code/MOIN/functions/lib/Spectrum_1D.m]

function [spec] = Spectrum_1D(ex,r0,spec)
    %%%%%%%%%%%%%%%%%%%%%%%%%%%%%%%%%%%%%%%%%%%%%%%%%%%%%%%%%%%%%%%%%%%
    r=r0;
    %% initial spin state of the Ir-complex and substrate  
    if ~isempty(spec.Excitation.Spins)
        r=r0. RotationSuperOperator(spec.Excitation.Pulse,spec.Excitation.Phase,ex.S,spec.Excitation.Spins);
    end
                                  
    %%%%%%%%%%%%%%%%%%%%%%%%%%%%%%%%%%%%%%%%%%%%%%%%%%%%%%%%%%%%%%%%%%%
    %% calculate SABRE FID    
    % delay     
    HB=2*pi*HZJij(ex.S,ex.PPM,ex.J,spec.B0,"full");        
    %[~,E]=eig(HB/(2*pi));
    %disp(E);
    spec.DTime = 1 / spec.SW; % [Hz]
    spec.AQTime= (0:spec.TD-1)'*spec.DTime;                                
    [~,A,~]=r. EvolutionConstH(HB,spec.AQTime,ex.SOs);
    spec.Amplitudes=A;        
    %% FID
    spec.FID_spins=(spec.Amplitudes(:,1:ex.S.N));        %1:ex.S.N
    spec.FID=0;
    for n=1:ex.S.N
        spec.FID = spec.FID + spec.FID_spins(:,n)*ex.S.g_gh{n};            
    end
    spec.FID = spec.FID.*exp(-spec.AQTime*spec.R2);
    %% spectrum
    spec.spec = fftshift(fft(spec.FID),1); %FFT in indirect dimension            
    spec.FRQ = linspace(-spec.SW/2,spec.SW/2,spec.TD)'; %indirect frequency domain
end
