# Supplementary material for: Spying on parahydrogen-induced polarization transfer using a half-tesla benchtop MRI and hyperpolarized imaging enabled by automation
Source: Nat Commun. 2023 Aug 8;14:4774. doi: 10.1038/s41467-023-40539-9 (PMC10409769; doi:10.1038/s41467-023-40539-9)
Supplement: Supplementary file 3 — Source Data [file 41467_2023_40539_MOESM3_ESM.zip › Source code/ReadMe.md]

These scripts and MOIN spin library was used in the paper:
[not yet available]

To use you have to
1. In LoadPath.m change 

    PATH2MOIN='C:\Users\User\...\MOIN\'; 

to your path to MOIN folder.

Then use one of 5 scripts to do calculations on your demand. The scripts are partially commented.
If you have questions, please write to Dr. Andrey Pravdivtsev. He will be glad to improve usability of the code on demand. 

Some parameters of the experiment and spin systems you can set yourself. Preset parameters are the one related to the manuscript. The output files are saved in the folder \out\

Files:
F1: This script calculates for you 45-OPE or 45-CPMG as a function of refocusing tau-interval
F2: This script calculates for you 45-CPMG as a function of tau-interval and number of refocusing pulses
F3: This script plots 2D map calculated with F2. 
F4: This script calculates for you ESOTHERIC SOT as a function of two tau intervals. ESOTHERIC has three tau-intervals but the first and the last were set to be equal. See text and SI for details.
F5: This script plots 2D map calculated with F4. 
