# Supplementary material for: Spying on parahydrogen-induced polarization transfer using a half-tesla benchtop MRI and hyperpolarized imaging enabled by automation
Source: Nat Commun. 2023 Aug 8;14:4774. doi: 10.1038/s41467-023-40539-9 (PMC10409769; doi:10.1038/s41467-023-40539-9)
Supplement: Supplementary file 3 — Source Data [file 41467_2023_40539_MOESM3_ESM.zip › Source data/Figure1/20220809_CA_chuppygubby_F1_VA_EA/6/20220809_CA_chubbygubby_F1_VA_EA.6.fid.csv]

14.934503	4.107525
14.934190	5.383265
14.933878	3.669745
14.933565	2.524764
14.933252	4.774888
14.932940	7.070108
14.932627	1.002639
14.932315	-1.766994
14.932002	-0.691145
14.931690	4.506335
14.931377	4.369768
14.931064	2.987427
14.930752	3.174004
14.930439	4.178565
14.930127	2.890289
14.929814	-0.423819
14.929501	1.031657
14.929189	2.649925
14.928876	0.515998
14.928564	3.924813
14.928251	2.694968
14.927939	3.087636
14.927626	4.312465
14.927313	-0.363681
14.927001	-1.870774
14.926688	-0.157557
14.926376	1.983241
14.926063	2.159939
14.925751	3.224626
14.925438	1.396526
14.925125	1.052102
14.924813	1.589561
14.924500	1.989736
14.924188	1.774909
14.923875	1.431791
14.923563	3.258806
14.923250	3.413438
14.922937	1.967912
14.922625	2.517309
14.922312	3.033908
14.922000	5.135406
14.921687	5.346406
14.921374	3.742673
14.921062	-1.006890
14.920749	3.073642
14.920437	3.724145
14.920124	-0.524126
14.919812	2.014565
14.919499	2.243547
14.919186	1.166205
14.918874	0.785855
14.918561	-1.398634
14.918249	2.707516
14.917936	2.447370
14.917624	3.100661
14.917311	0.956456
14.916998	-1.468453
14.916686	2.650471
14.916373	1.365743
14.916061	1.756229
14.915748	4.057818
14.915436	4.022603
14.915123	3.418831
14.914810	2.401139
14.914498	0.898819
14.914185	2.567668
14.913873	3.382703
14.913560	0.651891
14.913247	2.169125
14.912935	-2.579357
14.912622	-2.386227
14.912310	2.945851
14.911997	-0.185345
14.911685	2.007841
14.911372	1.308196
14.911059	1.870191
14.910747	0.002927
14.910434	3.918529
14.910122	1.864529
14.909809	3.021979
14.909497	1.607172
14.909184	3.337245
14.908871	0.419753
14.908559	1.915300
14.908246	-0.594315
14.907934	1.830586
14.907621	4.478339
14.907309	0.023653
14.906996	1.853431
14.906683	4.268268
14.906371	4.140032
14.906058	6.651697
14.905746	5.957778
14.905433	4.825811
14.905120	1.703394
14.904808	0.444472
14.904495	1.573893
14.904183	2.027156
14.903870	-0.201139
14.903558	2.183860
14.903245	2.898678
14.902932	2.076010
14.902620	1.121941
14.902307	-1.031661
14.901995	2.502705
14.901682	-1.145401
14.901370	-3.596849
14.901057	-0.600768
14.900744	2.205484
14.900432	3.036706
14.900119	1.203980
14.899807	1.715035
14.899494	-0.103308
14.899182	-2.146616
14.898869	-0.976116
14.898556	3.226755
14.898244	1.802028
14.897931	2.717291
14.897619	1.282347
14.897306	-0.505733
14.896993	3.564134
14.896681	-0.315133
14.896368	2.862608
14.896056	4.936844
14.895743	1.637193
14.895431	2.576071
14.895118	1.034102
14.894805	2.147493
14.894493	3.423358
14.894180	2.360158
14.893868	0.470677
14.893555	0.608692
14.893243	-3.342819
14.892930	0.992269
14.892617	4.225216
14.892305	4.519705
14.891992	2.511890
14.891680	0.106072
14.891367	2.133847
14.891055	1.402977
14.890742	1.382198
14.890429	3.643066
14.890117	2.004579
14.889804	0.797300
14.889492	5.634567
14.889179	2.986444
14.888866	0.992448
14.888554	2.711684
14.888241	5.621422
14.887929	1.019697
14.887616	-0.038626
14.887304	0.805080
14.886991	0.850878
14.886678	2.056886
14.886366	1.236026
14.886053	4.366908
14.885741	2.682525
14.885428	2.257760
14.885116	2.793908
14.884803	3.895724
14.884490	4.703202
14.884178	6.986669
14.883865	7.522638
14.883553	3.819719
14.883240	6.096481
14.882928	3.040395
14.882615	5.351250
14.882302	3.728355
14.881990	3.179100
14.881677	8.881271
14.881365	2.908774
14.881052	-1.660606
14.880739	1.949239
14.880427	-0.878119
14.880114	2.420768
14.879802	2.835934
14.879489	3.511491
14.879177	3.869407
14.878864	1.348687
14.878551	0.414592
14.878239	8.394538
14.877926	5.853749
14.877614	3.024365
14.877301	2.255914
14.876989	3.517762
14.876676	-1.143513
14.876363	-3.182848
14.876051	2.004937
14.875738	4.484035
14.875426	3.902610
14.875113	3.922043
14.874801	5.289472
14.874488	6.693153
14.874175	3.845759
14.873863	2.886875
14.873550	3.333311
14.873238	3.340452
14.872925	1.981363
14.872612	0.057715
14.872300	4.155770
14.871987	4.507618
14.871675	2.726988
14.871362	2.946878
14.871050	1.706798
14.870737	3.064065
14.870424	4.647539
14.870112	3.197348
14.869799	3.793422
14.869487	0.812778
14.869174	1.393105
14.868862	3.807216
14.868549	5.943205
14.868236	2.157019
14.867924	3.441617
14.867611	5.250879
14.867299	1.691333
14.866986	3.632876
14.866674	5.463261
14.866361	1.831057
14.866048	5.862453
14.865736	0.179003
14.865423	1.444981
14.865111	-1.110607
14.864798	1.674093
14.864485	5.276175
14.864173	9.154014
14.863860	2.012446
14.863548	3.391055
14.863235	3.188383
14.862923	1.389340
14.862610	2.160566
14.862297	5.586397
14.861985	4.548769
14.861672	4.932058
14.861360	1.813870
14.861047	3.881240
14.860735	5.911361
14.860422	-3.436589
14.860109	-0.749925
14.859797	3.041412
14.859484	2.987916
14.859172	3.830618
14.858859	3.846009
14.858547	1.967096
14.858234	3.173901
14.857921	5.897407
14.857609	4.637742
14.857296	5.217749
14.856984	8.020786
14.856671	7.235164
14.856358	8.668392
14.856046	7.295370
14.855733	2.746351
14.855421	2.523156
14.855108	3.098247
14.854796	3.421310
14.854483	4.071925
14.854170	2.641088
14.853858	6.264451
14.853545	3.579943
14.853233	1.993056
14.852920	4.219579
14.852608	6.194284
14.852295	6.530359
14.851982	3.325600
14.851670	2.024003
14.851357	2.113672
14.851045	1.691308
14.850732	2.713223
14.850420	4.212640
14.850107	4.719267
14.849794	2.692662
14.849482	2.668695
14.849169	0.270430
14.848857	4.056982
14.848544	4.155712
14.848231	6.436985
14.847919	6.458271
14.847606	5.334653
14.847294	4.005552
14.846981	4.226536
14.846669	2.074955
14.846356	4.285532
14.846043	4.469249
14.845731	3.743618
14.845418	1.593199
14.845106	-0.561872
14.844793	5.035355
14.844481	3.125649
14.844168	-1.618423
14.843855	-0.238666
14.843543	2.195486
14.843230	0.623133
14.842918	-0.270735
14.842605	2.211426
14.842293	3.606545
14.841980	3.990028
14.841667	5.456431
14.841355	9.410885
14.841042	4.263509
14.840730	1.920217
14.840417	3.039671
14.840104	3.923434
14.839792	4.136689
14.839479	2.542332
14.839167	4.268644
14.838854	4.095960
14.838542	4.259844
14.838229	1.264222
14.837916	4.190908
14.837604	6.014523
14.837291	1.730306
14.836979	9.635283
14.836666	5.904212
14.836354	6.517476
14.836041	3.317644
14.835728	2.042618
14.835416	5.604370
14.835103	3.412665
14.834791	7.831908
14.834478	3.527142
14.834165	4.840556
14.833853	0.852060
14.833540	5.372419
14.833228	2.222803
14.832915	5.041539
14.832603	4.626534
14.832290	5.090042
14.831977	6.745313
14.831665	6.922983
14.831352	7.727180
14.831040	3.380058
14.830727	3.576511
14.830415	3.481694
14.830102	5.339496
14.829789	1.389511
14.829477	1.572996
14.829164	1.581752
14.828852	2.475115
14.828539	2.418951
14.828227	2.200384
14.827914	3.995841
14.827601	2.711718
14.827289	3.461261
14.826976	6.758651
14.826664	4.805763
14.826351	0.133983
14.826038	0.847396
14.825726	0.272694
14.825413	-0.826350
14.825101	3.546284
14.824788	2.175867
14.824476	-0.298070
14.824163	1.293977
14.823850	2.402595
14.823538	1.972794
14.823225	5.878529
14.822913	8.626452
14.822600	7.119768
14.822288	2.153205
14.821975	2.263012
14.821662	8.643025
14.821350	12.395932
14.821037	7.071825
14.820725	4.530114
14.820412	3.321281
14.820100	6.941355
14.819787	5.318105
14.819474	0.711471
14.819162	4.721868
14.818849	3.701656
14.818537	2.252414
14.818224	3.067912
14.817911	3.795136
14.817599	1.223015
14.817286	1.741989
14.816974	5.892978
14.816661	6.303554
14.816349	7.318817
14.816036	3.506906
14.815723	-1.194392
14.815411	1.366823
14.815098	7.165693
14.814786	2.283650
14.814473	3.276201
14.814161	0.735100
14.813848	-1.333852
14.813535	-0.127787
14.813223	5.055640
14.812910	2.971418
14.812598	3.819599
14.812285	3.345679
14.811973	0.942392
14.811660	1.476941
14.811347	5.204827
14.811035	4.284020
14.810722	2.212706
14.810410	4.749160
14.810097	6.036953
14.809784	7.566323
14.809472	6.050979
14.809159	5.075628
14.808847	6.648699
14.808534	2.145135
14.808222	0.117656
14.807909	4.382186
14.807596	4.410304
14.807284	4.473389
14.806971	5.376069
14.806659	2.323834
14.806346	3.226810
14.806034	2.710882
14.805721	4.183107
14.805408	3.432822
14.805096	-0.271875
14.804783	3.099063
14.804471	8.013386
14.804158	7.177248
14.803846	2.407722
14.803533	-0.558030
14.803220	4.723144
14.802908	5.847671
14.802595	7.619699
14.802283	4.887054
14.801970	2.071191
14.801657	3.175456
14.801345	3.283591
14.801032	2.388701
14.800720	-0.966782
14.800407	3.021100
14.800095	3.375003
14.799782	4.652519
14.799469	2.211502
14.799157	-0.395522
14.798844	3.003175
14.798532	1.158601
14.798219	2.559682
14.797907	6.210774
14.797594	10.465714
14.797281	8.815999
14.796969	4.921065
14.796656	3.961703
14.796344	5.341270
14.796031	6.330251
14.795719	5.696202
14.795406	2.931423
14.795093	0.984860
14.794781	2.625743
14.794468	1.084632
14.794156	-0.254161
14.793843	2.759515
14.793530	4.655300
14.793218	3.404919
14.792905	7.224713
14.792593	5.241585
14.792280	4.054692
14.791968	5.075009
14.791655	4.625401
14.791342	5.600203
14.791030	3.231300
14.790717	1.167912
14.790405	6.885272
14.790092	4.589360
14.789780	2.170959
14.789467	2.688506
14.789154	6.301870
14.788842	12.864148
14.788529	2.643052
14.788217	5.718937
14.787904	10.958710
14.787592	6.296339
14.787279	6.185909
14.786966	8.564414
14.786654	10.098015
14.786341	10.808804
14.786029	11.210275
14.785716	11.030672
14.785403	8.001806
14.785091	5.540808
14.784778	1.580451
14.784466	6.263988
14.784153	5.534493
14.783841	4.627009
14.783528	3.991542
14.783215	5.359107
14.782903	7.724391
14.782590	8.152180
14.782278	6.714554
14.781965	5.343452
14.781653	8.560506
14.781340	7.250927
14.781027	3.014545
14.780715	3.689240
14.780402	2.346872
14.780090	4.108612
14.779777	7.440732
14.779465	2.116784
14.779152	1.788228
14.778839	5.400622
14.778527	4.429492
14.778214	9.320379
14.777902	7.633124
14.777589	4.814663
14.777276	2.783499
14.776964	-1.252321
14.776651	1.941456
14.776339	2.939593
14.776026	5.967781
14.775714	3.351456
14.775401	3.812327
14.775088	4.067061
14.774776	5.023960
14.774463	7.935597
14.774151	2.757800
14.773838	3.366323
14.773526	4.148754
14.773213	1.910739
14.772900	2.138862
14.772588	4.757939
14.772275	7.718128
14.771963	6.622010
14.771650	1.521602
14.771338	1.808153
14.771025	2.697242
14.770712	2.889478
14.770400	2.615550
14.770087	6.250597
14.769775	7.250160
14.769462	6.494243
14.769149	6.927333
14.768837	1.025736
14.768524	3.351246
14.768212	5.973008
14.767899	1.971905
14.767587	-0.686636
14.767274	1.874768
14.766961	3.296260
14.766649	1.737924
14.766336	1.828148
14.766024	5.023881
14.765711	3.364112
14.765399	3.788724
14.765086	5.358096
14.764773	4.835114
14.764461	0.280202
14.764148	4.275805
14.763836	1.418792
14.763523	-1.919944
14.763211	5.930306
14.762898	10.378510
14.762585	5.342061
14.762273	3.102095
14.761960	2.058291
14.761648	3.827714
14.761335	1.742076
14.761022	4.683723
14.760710	5.043553
14.760397	2.576637
14.760085	2.678022
14.759772	3.254717
14.759460	5.290565
14.759147	5.296055
14.758834	5.349886
14.758522	6.017094
14.758209	4.488980
14.757897	7.125188
14.757584	8.324122
14.757272	6.129497
14.756959	4.499478
14.756646	3.005563
14.756334	3.663235
14.756021	1.567853
14.755709	5.127125
14.755396	7.001836
14.755084	6.855222
14.754771	5.566761
14.754458	4.500341
14.754146	-0.460617
14.753833	9.445897
14.753521	12.655895
14.753208	6.082603
14.752895	7.153080
14.752583	5.334802
14.752270	6.166820
14.751958	6.175076
14.751645	4.137999
14.751333	4.135648
14.751020	4.101300
14.750707	4.885736
14.750395	7.827550
14.750082	7.936351
14.749770	2.920311
14.749457	0.462628
14.749145	-0.945747
14.748832	4.877874
14.748519	4.852260
14.748207	3.294966
14.747894	8.325213
14.747582	4.816838
14.747269	5.560910
14.746957	7.584419
14.746644	8.357939
14.746331	8.569321
14.746019	4.486564
14.745706	1.812690
14.745394	8.665599
14.745081	5.510311
14.744768	7.043298
14.744456	6.847280
14.744143	3.598923
14.743831	4.987400
14.743518	6.169107
14.743206	3.162243
14.742893	2.620241
14.742580	3.803326
14.742268	2.772375
14.741955	6.255150
14.741643	6.276995
14.741330	1.987237
14.741018	4.320244
14.740705	3.256463
14.740392	5.791561
14.740080	9.077747
14.739767	8.086298
14.739455	7.689228
14.739142	3.313191
14.738829	4.477760
14.738517	1.238030
14.738204	2.630413
14.737892	4.128255
14.737579	6.560299
14.737267	3.625390
14.736954	-1.445030
14.736641	3.441917
14.736329	2.044976
14.736016	5.610603
14.735704	7.785424
14.735391	2.627982
14.735079	4.464243
14.734766	11.376530
14.734453	13.146441
14.734141	8.191108
14.733828	5.443866
14.733516	2.688112
14.733203	3.909262
14.732891	5.138617
14.732578	5.627964
14.732265	7.341929
14.731953	4.497335
14.731640	1.322133
14.731328	3.506060
14.731015	6.270724
14.730702	4.425404
14.730390	6.709635
14.730077	5.250082
14.729765	5.139798
14.729452	1.381155
14.729140	3.863008
14.728827	9.820172
14.728514	8.335677
14.728202	9.868986
14.727889	7.256906
14.727577	7.836631
14.727264	9.045131
14.726952	7.798556
14.726639	4.666743
14.726326	0.933368
14.726014	5.531279
14.725701	5.640614
14.725389	4.307186
14.725076	0.310505
14.724764	3.314225
14.724451	4.383317
14.724138	6.525165
14.723826	10.472395
14.723513	8.064100
14.723201	4.400860
14.722888	7.591129
14.722575	7.093649
14.722263	3.888289
14.721950	0.061394
14.721638	-0.317883
14.721325	-0.008114
14.721013	2.103861
14.720700	-3.498907
14.720387	-1.330119
14.720075	-1.978819
14.719762	-4.290451
14.719450	-0.166617
14.719137	0.595267
14.718825	3.769498
14.718512	6.995232
14.718199	1.304496
14.717887	2.907621
14.717574	9.643433
14.717262	8.648443
14.716949	4.489231
14.716637	4.491459
14.716324	8.934978
14.716011	8.879603
14.715699	6.480097
14.715386	9.310208
14.715074	7.348280
14.714761	6.053312
14.714448	7.160669
14.714136	8.349509
14.713823	4.163693
14.713511	4.194738
14.713198	2.308647
14.712886	5.328861
14.712573	6.200891
14.712260	4.607021
14.711948	6.238230
14.711635	8.444214
14.711323	9.600557
14.711010	5.151166
14.710698	4.097566
14.710385	1.180078
14.710072	2.592794
14.709760	2.005453
14.709447	1.777166
14.709135	0.294297
14.708822	7.074198
14.708510	8.875235
14.708197	7.367034
14.707884	6.973248
14.707572	5.196036
14.707259	1.314867
14.706947	2.443374
14.706634	-0.637742
14.706321	5.622684
14.706009	2.970289
14.705696	-0.744639
14.705384	-2.755019
14.705071	-1.150957
14.704759	5.887593
14.704446	2.948673
14.704133	6.661998
14.703821	7.357717
14.703508	5.183848
14.703196	2.170505
14.702883	2.173375
14.702571	4.275143
14.702258	3.236745
14.701945	2.176833
14.701633	4.250652
14.701320	5.003643
14.701008	3.349751
14.700695	3.728145
14.700383	3.546344
14.700070	-0.866175
14.699757	-0.851332
14.699445	0.741560
14.699132	-0.612253
14.698820	2.648322
14.698507	4.946862
14.698194	5.792357
14.697882	7.237363
14.697569	9.154166
14.697257	6.906155
14.696944	5.477154
14.696632	3.902734
14.696319	4.281439
14.696006	6.320418
14.695694	0.936738
14.695381	7.255651
14.695069	5.636608
14.694756	4.389409
14.694444	3.985069
14.694131	4.114527
14.693818	4.429625
14.693506	6.522002
14.693193	3.383554
14.692881	3.359377
14.692568	7.372393
14.692256	3.177751
14.691943	3.935769
14.691630	0.980529
14.691318	1.815546
14.691005	7.609801
14.690693	3.063728
14.690380	-1.002683
14.690067	0.117041
14.689755	5.072521
14.689442	5.371033
14.689130	8.290240
14.688817	2.503992
14.688505	2.520748
14.688192	5.518321
14.687879	7.648224
14.687567	5.840889
14.687254	8.367251
14.686942	9.961231
14.686629	8.098067
14.686317	2.074165
14.686004	2.526697
14.685691	6.530555
14.685379	5.184805
14.685066	4.838930
14.684754	5.249574
14.684441	1.987381
14.684129	3.401245
14.683816	3.483314
14.683503	1.148599
14.683191	1.897366
14.682878	-0.511768
14.682566	2.208697
14.682253	3.465795
14.681940	5.007740
14.681628	6.902268
14.681315	5.089443
14.681003	3.309949
14.680690	5.999040
14.680378	2.918485
14.680065	9.754994
14.679752	11.420271
14.679440	6.467854
14.679127	4.542882
14.678815	5.213888
14.678502	5.544525
14.678190	8.659445
14.677877	12.964527
14.677564	9.210572
14.677252	0.317314
14.676939	3.400500
14.676627	9.812876
14.676314	9.865000
14.676002	12.068946
14.675689	10.050482
14.675376	4.921930
14.675064	3.206836
14.674751	3.163494
14.674439	4.418764
14.674126	3.518677
14.673813	6.831959
14.673501	1.132809
14.673188	4.028112
14.672876	6.073224
14.672563	5.647145
14.672251	10.412003
14.671938	10.255943
14.671625	5.335132
14.671313	1.618820
14.671000	7.305061
14.670688	14.710732
14.670375	8.070451
14.670063	8.674751
14.669750	4.967743
14.669437	4.394417
14.669125	5.768217
14.668812	6.099412
14.668500	7.375871
14.668187	14.996551
14.667875	9.166553
14.667562	8.753540
14.667249	8.771747
14.666937	5.404862
14.666624	0.227317
14.666312	5.925372
14.665999	2.433969
14.665686	3.604444
14.665374	2.806885
14.665061	7.137994
14.664749	8.063043
14.664436	5.266621
14.664124	7.088033
14.663811	4.375460
14.663498	3.919412
14.663186	5.863087
14.662873	4.097238
14.662561	9.376992
14.662248	8.673837
14.661936	7.305933
14.661623	7.837212
14.661310	9.743645
14.660998	12.367312
14.660685	12.054882
14.660373	9.218978
14.660060	6.049607
14.659748	1.277404
14.659435	2.322729
14.659122	5.031266
14.658810	4.010059
14.658497	7.553341
14.658185	5.343774
14.657872	0.845656
14.657559	3.702811
14.657247	0.496891
14.656934	2.221906
14.656622	8.087333
14.656309	6.248467
14.655997	6.314548
14.655684	9.724518
14.655371	6.774151
14.655059	6.950073
14.654746	5.514905
14.654434	5.979232
14.654121	0.952799
14.653809	5.504496
14.653496	9.493933
14.653183	6.674949
14.652871	4.697326
14.652558	2.672367
14.652246	6.055507
14.651933	2.899395
14.651621	3.453878
14.651308	1.825155
14.650995	5.664397
14.650683	6.757118
14.650370	6.566837
14.650058	10.432332
14.649745	12.165740
14.649432	11.718035
14.649120	15.017636
14.648807	12.130093
14.648495	4.677931
14.648182	1.391275
14.647870	3.333245
14.647557	-3.590219
14.647244	-1.100287
14.646932	4.186019
14.646619	3.145303
14.646307	0.838711
14.645994	3.527449
14.645682	1.795860
14.645369	8.000293
14.645056	3.781032
14.644744	0.693423
14.644431	4.207275
14.644119	6.256356
14.643806	2.189918
14.643493	6.336361
14.643181	10.037053
14.642868	6.764218
14.642556	8.305734
14.642243	3.442344
14.641931	5.395247
14.641618	6.517416
14.641305	3.632352
14.640993	4.488072
14.640680	8.011033
14.640368	5.402305
14.640055	0.305972
14.639743	2.468386
14.639430	8.540066
14.639117	7.079931
14.638805	3.256076
14.638492	5.451129
14.638180	3.983469
14.637867	3.844266
14.637555	8.161469
14.637242	6.297796
14.636929	7.808403
14.636617	7.199205
14.636304	4.125502
14.635992	0.283071
14.635679	8.759305
14.635366	8.410385
14.635054	6.191114
14.634741	8.691589
14.634429	10.719383
14.634116	7.754995
14.633804	-0.587277
14.633491	2.946412
14.633178	3.522876
14.632866	2.105778
14.632553	1.229902
14.632241	5.973899
14.631928	11.392057
14.631616	4.465996
14.631303	5.881832
14.630990	11.715438
14.630678	8.885323
14.630365	3.579528
14.630053	2.404357
14.629740	3.018619
14.629428	0.197468
14.629115	-0.277778
14.628802	-1.681935
14.628490	4.944271
14.628177	6.253929
14.627865	1.824323
14.627552	1.954238
14.627239	1.097041
14.626927	3.440562
14.626614	7.331899
14.626302	7.106674
14.625989	7.425850
14.625677	6.505634
14.625364	3.468745
14.625051	4.581708
14.624739	3.982381
14.624426	4.890303
14.624114	4.409449
14.623801	7.697308
14.623489	8.281450
14.623176	6.194850
14.622863	7.175528
14.622551	7.937426
14.622238	7.369121
14.621926	1.904593
14.621613	2.157401
14.621301	8.526883
14.620988	10.970406
14.620675	5.209271
14.620363	3.826422
14.620050	0.902214
14.619738	1.393010
14.619425	2.034051
14.619112	-0.399285
14.618800	1.594219
14.618487	5.730833
14.618175	7.673225
14.617862	7.343150
14.617550	3.975907
14.617237	4.816689
14.616924	4.042199
14.616612	5.558892
14.616299	4.235466
14.615987	5.443582
14.615674	4.662683
14.615362	7.484854
14.615049	3.200345
14.614736	5.559249
14.614424	3.370950
14.614111	4.599493
14.613799	3.123125
14.613486	3.291476
14.613174	4.129249
14.612861	5.422078
14.612548	2.201157
14.612236	-0.052981
14.611923	1.220100
14.611611	2.051061
14.611298	6.557801
14.610985	3.007537
14.610673	3.348777
14.610360	10.420494
14.610048	9.206042
14.609735	-2.560950
14.609423	0.591218
14.609110	1.750240
14.608797	0.428136
14.608485	6.008639
14.608172	7.277860
14.607860	2.147642
14.607547	5.826371
14.607235	5.928159
14.606922	6.820272
14.606609	-2.187114
14.606297	0.515835
14.605984	1.000703
14.605672	4.300945
14.605359	3.988332
14.605047	0.749095
14.604734	6.606042
14.604421	4.763337
14.604109	7.041340
14.603796	7.372897
14.603484	3.514159
14.603171	5.127687
14.602858	7.235050
14.602546	1.675039
14.602233	2.138498
14.601921	5.230723
14.601608	8.905579
14.601296	4.727550
14.600983	12.111518
14.600670	8.190521
14.600358	5.163128
14.600045	6.599410
14.599733	4.003984
14.599420	3.705100
14.599108	5.928136
14.598795	6.961851
14.598482	4.259700
14.598170	8.298061
14.597857	5.966045
14.597545	4.229429
14.597232	1.742541
14.596920	4.658801
14.596607	6.715146
14.596294	3.845061
14.595982	4.434134
14.595669	6.676013
14.595357	2.943257
14.595044	8.775583
14.594731	10.667879
14.594419	2.825653
14.594106	6.957108
14.593794	8.126397
14.593481	7.229515
14.593169	6.449638
14.592856	5.213387
14.592543	5.540675
14.592231	6.234826
14.591918	8.420023
14.591606	7.682170
14.591293	8.005171
14.590981	4.284235
14.590668	4.752664
14.590355	6.540166
14.590043	4.004920
14.589730	4.477086
14.589418	4.746257
14.589105	3.673560
14.588793	1.768073
14.588480	6.012554
14.588167	8.689734
14.587855	5.493093
14.587542	6.076015
14.587230	6.386277
14.586917	4.674093
14.586604	9.169738
14.586292	4.339437
14.585979	4.364463
14.585667	7.004433
14.585354	9.276842
14.585042	6.350886
14.584729	4.081372
14.584416	7.710036
14.584104	3.122368
14.583791	3.461160
14.583479	2.179306
14.583166	7.738820
14.582854	13.068728
14.582541	11.184098
14.582228	8.364495
14.581916	9.905169
14.581603	10.513144
14.581291	6.610140
14.580978	0.077428
14.580666	9.737450
14.580353	9.512953
14.580040	7.805762
14.579728	7.518485
14.579415	4.264915
14.579103	0.516291
14.578790	-1.103485
14.578477	7.719758
14.578165	9.381608
14.577852	9.334018
14.577540	8.265813
14.577227	5.944689
14.576915	4.168114
14.576602	-0.226781
14.576289	0.807434
14.575977	4.130150
14.575664	5.385592
14.575352	9.057380
14.575039	7.683085
14.574727	3.588081
14.574414	5.176246
14.574101	7.081483
14.573789	5.826615
14.573476	3.819191
14.573164	4.678033
14.572851	5.449720
14.572539	5.316347
14.572226	4.390512
14.571913	8.547332
14.571601	4.849041
14.571288	1.110437
14.570976	-0.693678
14.570663	2.084010
14.570350	5.367637
14.570038	9.126033
14.569725	9.100540
14.569413	7.975794
14.569100	1.726766
14.568788	2.575162
14.568475	2.982204
14.568162	-0.025476
14.567850	0.473205
14.567537	1.736863
14.567225	5.921982
14.566912	7.915726
14.566600	5.131900
14.566287	5.911324
14.565974	5.665630
14.565662	4.608261
14.565349	8.201972
14.565037	8.417213
14.564724	3.077451
14.564412	3.722451
14.564099	6.623742
14.563786	5.364104
14.563474	5.401514
14.563161	-0.088456
14.562849	2.506308
14.562536	6.433620
14.562223	6.473588
14.561911	7.378499
14.561598	8.411051
14.561286	3.898152
14.560973	7.054529
14.560661	4.651211
14.560348	7.826979
14.560035	5.766784
14.559723	2.031383
14.559410	4.276544
14.559098	7.278863
14.558785	5.588922
14.558473	6.154315
14.558160	0.494008
14.557847	3.758575
14.557535	6.949596
14.557222	4.388409
14.556910	3.338281
14.556597	7.040738
14.556285	2.251382
14.555972	0.361663
14.555659	6.573910
14.555347	6.037776
14.555034	6.366776
14.554722	5.478596
14.554409	2.463697
14.554096	10.157369
14.553784	9.607599
14.553471	8.541388
14.553159	7.273848
14.552846	7.507997
14.552534	3.542933
14.552221	6.806816
14.551908	3.945652
14.551596	7.774847
14.551283	9.792449
14.550971	3.155255
14.550658	3.446761
14.550346	4.237363
14.550033	10.585356
14.549720	12.826922
14.549408	12.689997
14.549095	2.801412
14.548783	7.911631
14.548470	10.868384
14.548157	0.909201
14.547845	8.887507
14.547532	6.706164
14.547220	1.568362
14.546907	6.836632
14.546595	9.178535
14.546282	8.001202
14.545969	4.406312
14.545657	1.316831
14.545344	5.512789
14.545032	5.969972
14.544719	7.884250
14.544407	8.606429
14.544094	2.030596
14.543781	5.349415
14.543469	8.824489
14.543156	6.837388
14.542844	6.467039
14.542531	2.470501
14.542219	8.493909
14.541906	12.073851
14.541593	10.696343
14.541281	8.475836
14.540968	5.908299
14.540656	5.576786
14.540343	5.389636
14.540030	4.441885
14.539718	2.532375
14.539405	0.309784
14.539093	0.626613
14.538780	3.930375
14.538468	7.287571
14.538155	4.699788
14.537842	7.303985
14.537530	5.725701
14.537217	5.401891
14.536905	7.651393
14.536592	3.880058
14.536280	6.762126
14.535967	2.220771
14.535654	2.208303
14.535342	-2.145288
14.535029	1.954957
14.534717	5.382744
14.534404	2.761037
14.534092	0.912427
14.533779	5.405671
14.533466	5.568505
14.533154	4.336701
14.532841	6.503468
14.532529	8.231560
14.532216	8.659692
14.531903	5.756533
14.531591	5.220627
14.531278	5.267663
14.530966	3.788259
14.530653	3.823872
14.530341	5.151949
14.530028	3.601707
14.529715	5.644275
14.529403	-0.434354
14.529090	3.321149
14.528778	4.379204
14.528465	1.822284
14.528153	5.783239
14.527840	7.669680
14.527527	6.709314
14.527215	5.974540
14.526902	10.966748
14.526590	6.961198
14.526277	4.398110
14.525965	0.303348
14.525652	2.430449
14.525339	6.606176
14.525027	8.924645
14.524714	8.726483
14.524402	2.721903
14.524089	3.723507
14.523776	6.078055
14.523464	8.352682
14.523151	4.053820
14.522839	2.097460
14.522526	7.030044
14.522214	8.053408
14.521901	12.353385
14.521588	11.520958
14.521276	5.424975
14.520963	3.592988
14.520651	5.870778
14.520338	6.888502
14.520026	0.703562
14.519713	0.524152
14.519400	2.161110
14.519088	3.916915
14.518775	7.764193
14.518463	8.296890
14.518150	7.917009
14.517838	6.584676
14.517525	5.913520
14.517212	2.552267
14.516900	2.258956
14.516587	4.420442
14.516275	1.700845
14.515962	3.174814
14.515649	3.983716
14.515337	3.422824
14.515024	-0.327803
14.514712	1.311239
14.514399	-0.077835
14.514087	3.926673
14.513774	4.163879
14.513461	3.615247
14.513149	2.005697
14.512836	3.570804
14.512524	8.144161
14.512211	10.552786
14.511899	8.375116
14.511586	4.765409
14.511273	6.807415
14.510961	4.313258
14.510648	1.374547
14.510336	0.704731
14.510023	2.062559
14.509711	2.258910
14.509398	3.416035
14.509085	-0.074275
14.508773	2.325511
14.508460	6.292844
14.508148	4.949099
14.507835	6.195615
14.507522	8.859366
14.507210	6.281613
14.506897	6.437908
14.506585	5.144909
14.506272	2.090270
14.505960	2.761281
14.505647	3.556250
14.505334	2.724555
14.505022	2.807796
14.504709	6.890836
14.504397	4.343733
14.504084	3.973149
14.503772	4.999057
14.503459	4.364616
14.503146	7.539957
14.502834	2.758040
14.502521	2.854885
14.502209	1.878589
14.501896	1.569001
14.501584	-0.780439
14.501271	3.596983
14.500958	5.910580
14.500646	9.395595
14.500333	12.477040
14.500021	11.277640
14.499708	6.786413
14.499395	6.907458
14.499083	7.248031
14.498770	5.867377
14.498458	1.275899
14.498145	3.153614
14.497833	6.405965
14.497520	7.516511
14.497207	5.515387
14.496895	12.017050
14.496582	6.278615
14.496270	4.479965
14.495957	13.959352
14.495645	12.363044
14.495332	7.252203
14.495019	4.918613
14.494707	2.813425
14.494394	4.475507
14.494082	5.538822
14.493769	2.600282
14.493457	1.439299
14.493144	5.909913
14.492831	0.703961
14.492519	0.902453
14.492206	5.738396
14.491894	2.456869
14.491581	6.485862
14.491268	7.193385
14.490956	3.978469
14.490643	4.901152
14.490331	5.780902
14.490018	3.751495
14.489706	6.184241
14.489393	2.902416
14.489080	4.696298
14.488768	7.002779
14.488455	1.651517
14.488143	4.349844
14.487830	0.106359
14.487518	2.294943
14.487205	7.049212
14.486892	3.045850
14.486580	7.055399
14.486267	2.730107
14.485955	4.237748
14.485642	3.275851
14.485330	1.478210
14.485017	3.774290
14.484704	6.350903
14.484392	5.880020
14.484079	2.859644
14.483767	2.258625
14.483454	4.590591
14.483141	2.875652
14.482829	2.917116
14.482516	2.061162
14.482204	4.460095
14.481891	4.199710
14.481579	4.131690
14.481266	7.051249
14.480953	5.728059
14.480641	5.106057
14.480328	2.592786
14.480016	5.417739
14.479703	10.296528
14.479391	4.018014
14.479078	9.258121
14.478765	4.915203
14.478453	4.620275
14.478140	6.350887
14.477828	4.308122
14.477515	2.152901
14.477203	4.621871
14.476890	4.197811
14.476577	8.774756
14.476265	6.332665
14.475952	3.621798
14.475640	10.848963
14.475327	10.759650
14.475014	8.149454
14.474702	9.834940
14.474389	6.668084
14.474077	1.286461
14.473764	1.863535
14.473452	5.451280
14.473139	8.331712
14.472826	8.766941
14.472514	3.285545
14.472201	8.212014
14.471889	5.382707
14.471576	5.169561
14.471264	4.930449
14.470951	8.744019
14.470638	1.899902
14.470326	7.743382
14.470013	8.684125
14.469701	7.937153
14.469388	8.192306
14.469076	4.777505
14.468763	5.557423
14.468450	4.086071
14.468138	2.248027
14.467825	2.901680
14.467513	2.091577
14.467200	6.291746
14.466887	2.807577
14.466575	3.988892
14.466262	-1.668471
14.465950	2.646440
14.465637	3.589803
14.465325	4.695348
14.465012	2.773968
14.464699	1.993627
14.464387	4.407045
14.464074	11.251381
14.463762	3.244848
14.463449	-0.252667
14.463137	6.295656
14.462824	3.404438
14.462511	3.472482
14.462199	2.659204
14.461886	4.555177
14.461574	6.690706
14.461261	10.863767
14.460949	10.990592
14.460636	9.921825
14.460323	6.370413
14.460011	4.308668
14.459698	4.856463
14.459386	7.489647
14.459073	9.244248
14.458760	10.491313
14.458448	4.491303
14.458135	8.124596
14.457823	2.556700
14.457510	10.067381
14.457198	12.537506
14.456885	11.272282
14.456572	10.909614
14.456260	10.283496
14.455947	8.146690
14.455635	4.892542
14.455322	3.217167
14.455010	5.453093
14.454697	5.163961
14.454384	3.950351
14.454072	4.696399
14.453759	6.545404
14.453447	3.076417
14.453134	4.416001
14.452821	5.083005
14.452509	5.678813
14.452196	5.207406
14.451884	5.136903
14.451571	2.352913
14.451259	4.606523
14.450946	3.356954
14.450633	2.827089
14.450321	3.176477
14.450008	3.937841
14.449696	2.029681
14.449383	1.350388
14.449071	11.845518
14.448758	5.937819
14.448445	2.556546
14.448133	4.386967
14.447820	3.591461
14.447508	1.120972
14.447195	5.589076
14.446883	2.964632
14.446570	2.024771
14.446257	7.015883
14.445945	6.643815
14.445632	4.272061
14.445320	2.863864
14.445007	3.033650
14.444694	3.292906
14.444382	2.976594
14.444069	6.250608
14.443757	4.381114
14.443444	4.127050
14.443132	1.085987
14.442819	2.359148
14.442506	-0.911050
14.442194	2.191849
14.441881	5.070811
14.441569	2.142488
14.441256	6.201904
14.440944	8.030712
14.440631	0.749270
14.440318	2.757803
14.440006	6.366606
14.439693	7.514205
14.439381	6.243677
14.439068	0.686871
14.438756	-0.911457
14.438443	0.965989
14.438130	2.657263
14.437818	4.790401
14.437505	5.981655
14.437193	4.254307
14.436880	6.193127
14.436567	4.041998
14.436255	5.359292
14.435942	7.078632
14.435630	9.441564
14.435317	3.650703
14.435005	5.340979
14.434692	3.612108
14.434379	3.598907
14.434067	5.962331
14.433754	4.741123
14.433442	7.229429
14.433129	10.494922
14.432817	2.722314
14.432504	3.920833
14.432191	10.945538
14.431879	12.403660
14.431566	5.169309
14.431254	8.607041
14.430941	7.147380
14.430629	7.073789
14.430316	12.718355
14.430003	8.468352
14.429691	0.493286
14.429378	3.961222
14.429066	4.947690
14.428753	8.729217
14.428440	6.802081
14.428128	9.760778
14.427815	2.747509
14.427503	2.264128
14.427190	-0.020141
14.426878	1.749830
14.426565	2.096330
14.426252	4.598145
14.425940	5.017579
14.425627	5.224127
14.425315	8.571813
14.425002	5.031138
14.424690	7.406554
14.424377	5.269231
14.424064	3.238938
14.423752	2.426656
14.423439	-4.084931
14.423127	2.685610
14.422814	0.840197
14.422502	2.906129
14.422189	6.377328
14.421876	4.231044
14.421564	4.223335
14.421251	3.532966
14.420939	7.614615
14.420626	2.352956
14.420313	2.486445
14.420001	5.428981
14.419688	8.407999
14.419376	9.116547
14.419063	6.737095
14.418751	2.748950
14.418438	2.707554
14.418125	2.991631
14.417813	3.760170
14.417500	7.877107
14.417188	6.595356
14.416875	4.328570
14.416563	2.257823
14.416250	10.007331
14.415937	4.824353
14.415625	6.041802
14.415312	3.336785
14.415000	8.755159
14.414687	2.713230
14.414375	0.746800
14.414062	1.209925
14.413749	0.420008
14.413437	2.992450
14.413124	6.779636
14.412812	4.007359
14.412499	7.992047
14.412186	11.911591
14.411874	4.423310
14.411561	4.031170
14.411249	7.077427
14.410936	5.554941
14.410624	7.339889
14.410311	8.722724
14.409998	8.589513
14.409686	11.023226
14.409373	8.176135
14.409061	1.288542
14.408748	8.603484
14.408436	10.234714
14.408123	4.835546
14.407810	0.289252
14.407498	0.035472
14.407185	4.959991
14.406873	7.092265
14.406560	4.094551
14.406248	3.831250
14.405935	3.508002
14.405622	2.831153
14.405310	6.714684
14.404997	3.285062
14.404685	6.382932
14.404372	9.926698
14.404059	9.372214
14.403747	3.097964
14.403434	2.971411
14.403122	4.321125
14.402809	1.901541
14.402497	0.534695
14.402184	1.909072
14.401871	4.093785
14.401559	2.541126
14.401246	1.871551
14.400934	7.344182
14.400621	8.801436
14.400309	2.909345
14.399996	2.360992
14.399683	0.819994
14.399371	5.124440
14.399058	2.198527
14.398746	3.999035
14.398433	5.887578
14.398121	5.852499
14.397808	8.790054
14.397495	7.639174
14.397183	5.972268
14.396870	1.560030
14.396558	1.459792
14.396245	6.694280
14.395932	1.481510
14.395620	1.046540
14.395307	4.835094
14.394995	3.439809
14.394682	3.751699
14.394370	4.982834
14.394057	4.856232
14.393744	4.660379
14.393432	3.183163
14.393119	2.256193
14.392807	-2.250662
14.392494	-1.433221
14.392182	-0.590602
14.391869	0.306693
14.391556	3.665559
14.391244	7.723454
14.390931	12.079866
14.390619	6.301309
14.390306	-1.838169
14.389994	3.071567
14.389681	2.340067
14.389368	3.855564
14.389056	3.058603
14.388743	5.367555
14.388431	6.273357
14.388118	6.948482
14.387805	10.193424
14.387493	9.124504
14.387180	7.589770
14.386868	7.534776
14.386555	9.518120
14.386243	6.748885
14.385930	4.719633
14.385617	5.853224
14.385305	4.990069
14.384992	6.663878
14.384680	7.650506
14.384367	6.726979
14.384055	5.456338
14.383742	9.567369
14.383429	5.331190
14.383117	4.333288
14.382804	1.644910
14.382492	1.722437
14.382179	5.271375
14.381867	-0.330658
14.381554	6.670246
14.381241	7.939851
14.380929	8.263640
14.380616	9.221809
14.380304	7.053217
14.379991	5.716959
14.379678	3.189929
14.379366	8.364053
14.379053	4.737532
14.378741	1.628789
14.378428	6.014290
14.378116	8.777356
14.377803	8.932124
14.377490	6.364277
14.377178	8.188189
14.376865	8.605682
14.376553	6.284283
14.376240	3.127712
14.375928	0.979831
14.375615	0.398420
14.375302	1.057724
14.374990	-0.427750
14.374677	4.709225
14.374365	2.270506
14.374052	0.806630
14.373740	-0.897678
14.373427	2.878996
14.373114	2.035955
14.372802	9.574884
14.372489	5.678125
14.372177	4.889185
14.371864	6.416987
14.371551	3.136238
14.371239	7.988788
14.370926	7.093227
14.370614	6.581727
14.370301	5.395203
14.369989	8.111045
14.369676	11.693737
14.369363	7.490978
14.369051	3.737258
14.368738	3.751197
14.368426	7.590358
14.368113	3.110084
14.367801	-0.680811
14.367488	1.342468
14.367175	0.157977
14.366863	0.156339
14.366550	3.592515
14.366238	3.591767
14.365925	3.369750
14.365613	2.756796
14.365300	5.590477
14.364987	6.162879
14.364675	3.151466
14.364362	0.304276
14.364050	6.208357
14.363737	7.772752
14.363424	5.060054
14.363112	7.816725
14.362799	8.763715
14.362487	12.638641
14.362174	8.606449
14.361862	7.001184
14.361549	4.471816
14.361236	2.676894
14.360924	4.110919
14.360611	4.209548
14.360299	4.595182
14.359986	5.968865
14.359674	6.365916
14.359361	5.088903
14.359048	0.775255
14.358736	2.183508
14.358423	4.793043
14.358111	4.947046
14.357798	6.253033
14.357485	8.708260
14.357173	4.609538
14.356860	2.356021
14.356548	4.419036
14.356235	5.402331
14.355923	6.786515
14.355610	7.214840
14.355297	8.097054
14.354985	1.782240
14.354672	2.631446
14.354360	1.319334
14.354047	8.465007
14.353735	7.625757
14.353422	3.493611
14.353109	7.086595
14.352797	2.758147
14.352484	0.962764
14.352172	8.061934
14.351859	7.496476
14.351547	8.085689
14.351234	9.448865
14.350921	4.891952
14.350609	7.859179
14.350296	6.726689
14.349984	6.616080
14.349671	7.839815
14.349358	3.444946
14.349046	4.107908
14.348733	4.210825
14.348421	6.726691
14.348108	2.757182
14.347796	4.021590
14.347483	6.580351
14.347170	8.257751
14.346858	1.685596
14.346545	4.835079
14.346233	8.324251
14.345920	9.090717
14.345608	4.529275
14.345295	5.627120
14.344982	6.146097
14.344670	6.293720
14.344357	9.035594
14.344045	-0.497585
14.343732	1.026103
14.343420	6.210153
14.343107	4.644341
14.342794	3.985656
14.342482	-0.696573
14.342169	1.122457
14.341857	2.780684
14.341544	1.613403
14.341231	3.525121
14.340919	2.694779
14.340606	2.321236
14.340294	5.890837
14.339981	3.837778
14.339669	8.701278
14.339356	7.565180
14.339043	3.550507
14.338731	8.945442
14.338418	4.713911
14.338106	0.952947
14.337793	5.719905
14.337481	2.502562
14.337168	7.832964
14.336855	7.964380
14.336543	5.369682
14.336230	3.613926
14.335918	-0.248085
14.335605	3.042832
14.335293	8.755506
14.334980	5.552346
14.334667	12.608787
14.334355	11.564311
14.334042	2.043402
14.333730	0.069131
14.333417	7.332533
14.333104	9.833067
14.332792	7.870728
14.332479	10.620282
14.332167	7.526566
14.331854	11.286783
14.331542	7.917442
14.331229	6.574836
14.330916	5.416496
14.330604	1.197469
14.330291	-1.056594
14.329979	3.086960
14.329666	3.286955
14.329354	3.537667
14.329041	1.077990
14.328728	2.625617
14.328416	-0.033691
14.328103	0.329578
14.327791	5.058752
14.327478	6.384108
14.327166	4.858481
14.326853	4.500248
14.326540	3.584649
14.326228	7.464906
14.325915	9.101562
14.325603	8.251797
14.325290	11.994612
14.324977	9.734854
14.324665	4.844084
14.324352	1.740741
14.324040	2.454019
14.323727	8.394817
14.323415	6.827609
14.323102	8.677464
14.322789	8.985309
14.322477	9.261788
14.322164	1.652633
14.321852	5.463924
14.321539	8.931935
14.321227	6.599931
14.320914	8.549218
14.320601	3.546732
14.320289	2.219333
14.319976	7.188540
14.319664	5.977928
14.319351	7.271402
14.319039	5.676051
14.318726	4.790069
14.318413	4.607069
14.318101	6.844911
14.317788	7.627661
14.317476	1.822838
14.317163	3.428713
14.316850	3.485712
14.316538	6.952590
14.316225	7.767656
14.315913	3.560910
14.315600	7.524279
14.315288	9.782526
14.314975	4.233460
14.314662	7.458592
14.314350	9.919406
14.314037	6.341645
14.313725	9.416835
14.313412	12.191081
14.313100	6.280537
14.312787	3.749344
14.312474	2.340527
14.312162	2.932723
14.311849	11.481671
14.311537	8.703621
14.311224	3.694726
14.310912	11.268042
14.310599	12.741417
14.310286	4.706614
14.309974	4.872977
14.309661	10.562832
[truncated: 63,536 more rows]
