# Supplementary material for: Spying on parahydrogen-induced polarization transfer using a half-tesla benchtop MRI and hyperpolarized imaging enabled by automation
Source: Nat Commun. 2023 Aug 8;14:4774. doi: 10.1038/s41467-023-40539-9 (PMC10409769; doi:10.1038/s41467-023-40539-9)
Supplement: Supplementary file 3 — Source Data [file 41467_2023_40539_MOESM3_ESM.zip › Source data/Figure1/20220809_CA_chuppygubby_F1_VA_EA/6/audita.txt]

##TITLE= Audit trail, TopSpin 4.1.4
##JCAMPDX= 5.01
##ORIGIN= Bruker BioSpin GmbH
##OWNER= nmrsu
$$ /opt/nmrdata/PV-360.2.0.pl.1/data/CA/20220809_CA_chubbygubby_F1/6/audita.txt
##AUDIT TRAIL=  $$ (NUMBER, WHEN, WHO, WHERE, PROCESS, VERSION, WHAT)
(   1,<2022-08-09 14:47:21.299 +0200>,<nmrsu>,<CZC007DNDB>,<cprserver>,<TopSpin 4.1.4>,
      <new/edc EXPNO=6 PROCNO=1>)
(   2,<2022-08-09 12:52:08.915 +0000>,<nmrsu>,<CZC007DNDB>,<go4>,<TopSpin 4.1.4>,
      <acquisition in progress>)
(   3,<2022-08-09 12:52:16.777 +0000>,<nmrsu>,<CZC007DNDB>,<go4>,<TopSpin 4.1.4>,
      <created by zg on 'AvanceNEO400' (CZC007DNDB) by user 'nmrsu'
       on data set with UUID '1445de2a-17e2-11ed-938d-001395399a93'
       started at 2022-08-09 12:52:08.925 +0000, POWCHK disabled, PULCHK disabled,
       completed at 2022-08-09 12:52:16.775 +0000
       configuration hash MD5:
       5E 4A BD 67 5F B9 0E B8 48 FA B8 1C E0 D0 FC C4
       double data hash MD5: 65572
       6D 20 65 CF F2 2C EC BC 95 B2 30 BC 82 86 D0 77>)
(   4,<2022-08-09 12:57:48.447 +0000>,<nmrsu>,<CZC007DNDB>,<go4>,<TopSpin 4.1.4>,
      <raw data deleted by zg>)
(   5,<2022-08-09 12:57:48.448 +0000>,<nmrsu>,<CZC007DNDB>,<go4>,<TopSpin 4.1.4>,
      <acquisition in progress>)
(   6,<2022-08-09 12:57:58.658 +0000>,<nmrsu>,<CZC007DNDB>,<go4>,<TopSpin 4.1.4>,
      <created by zg on 'AvanceNEO400' (CZC007DNDB) by user 'nmrsu'
       on data set with UUID 'dea6d520-17e2-11ed-aca4-001395399a93'
       started at 2022-08-09 12:57:48.458 +0000, POWCHK disabled, PULCHK disabled,
       completed at 2022-08-09 12:57:58.656 +0000
       configuration hash MD5:
       5E 4A BD 67 5F B9 0E B8 48 FA B8 1C E0 D0 FC C4
       double data hash MD5: 65572
       D1 80 E6 5A 38 3C BF 1B C8 4B 52 72 17 C0 55 3C>)
(   7,<2022-08-09 13:00:56.192 +0000>,<nmrsu>,<CZC007DNDB>,<go4>,<TopSpin 4.1.4>,
      <raw data deleted by zg>)
(   8,<2022-08-09 13:00:56.193 +0000>,<nmrsu>,<CZC007DNDB>,<go4>,<TopSpin 4.1.4>,
      <acquisition in progress>)
(   9,<2022-08-09 13:01:06.471 +0000>,<nmrsu>,<CZC007DNDB>,<go4>,<TopSpin 4.1.4>,
      <created by zg on 'AvanceNEO400' (CZC007DNDB) by user 'nmrsu'
       on data set with UUID '4e8c2a52-17e3-11ed-b964-001395399a93'
       started at 2022-08-09 13:00:56.203 +0000, POWCHK disabled, PULCHK disabled,
       completed at 2022-08-09 13:01:06.469 +0000
       configuration hash MD5:
       5E 4A BD 67 5F B9 0E B8 48 FA B8 1C E0 D0 FC C4
       double data hash MD5: 65572
       C3 0D 72 E1 4E 53 06 83 D1 D2 55 4C 22 44 04 87>)
(  10,<2022-08-09 13:03:51.400 +0000>,<nmrsu>,<CZC007DNDB>,<go4>,<TopSpin 4.1.4>,
      <raw data deleted by zg>)
(  11,<2022-08-09 13:03:51.401 +0000>,<nmrsu>,<CZC007DNDB>,<go4>,<TopSpin 4.1.4>,
      <acquisition in progress>)
(  12,<2022-08-09 13:04:01.938 +0000>,<nmrsu>,<CZC007DNDB>,<go4>,<TopSpin 4.1.4>,
      <created by zg on 'AvanceNEO400' (CZC007DNDB) by user 'nmrsu'
       on data set with UUID 'b6faf2a8-17e3-11ed-bb6c-001395399a93'
       started at 2022-08-09 13:03:51.411 +0000, POWCHK disabled, PULCHK disabled,
       completed at 2022-08-09 13:04:01.936 +0000
       configuration hash MD5:
       5E 4A BD 67 5F B9 0E B8 48 FA B8 1C E0 D0 FC C4
       double data hash MD5: 65572
       AD C8 C7 B5 13 5D FC A5 6D C9 1B C6 2C 54 88 58>)
##END=

$$ hash MD5
$$ 81 06 A9 E9 B6 03 BD ED 98 D1 A0 47 FE 8D 97 4C
