# Supplementary material for: Spying on parahydrogen-induced polarization transfer using a half-tesla benchtop MRI and hyperpolarized imaging enabled by automation
Source: Nat Commun. 2023 Aug 8;14:4774. doi: 10.1038/s41467-023-40539-9 (PMC10409769; doi:10.1038/s41467-023-40539-9)
Supplement: Supplementary file 3 — Source Data [file 41467_2023_40539_MOESM3_ESM.zip › Source data/Figure1/20220809_CA_chuppygubby_F1_VA_EA/6/lists/pp/Avance.incl]

;Avance4.incl
;   for AV 4
;
;avance-version (16/08/18)
;
;$CLASS=Common Incl
;$COMMENT=


#ifndef AVANCE_INCL
#define AVANCE_INCL


/*;use 2H channel for lock or pulse (lockswitch)*/
#define H2_LOCK h2lock         ;SEL_2H plus interleave_incr
#define H2_PULSE h2pulse       ;SEL_2H plus interleave_incr

/*;turn lock-hold on/off (BSMS)*/
;setrtp0 denotes TimingController
#define LOCKH_ON setrtp0|0
#define LOCKH_OFF setrtp0^0

/*;homospoil on/off (BSMS)*/
#define HOMOSPOIL_ON setrtp0|2
#define HOMOSPOIL_OFF setrtp0^2
/*;old */
#define HS_ON setrtp0|2
#define HS_OFF setrtp0^2


/*;for receiver systems*/

/*;generate dwell clock*/
#define DWELL_GEN cpdngs17
#define DWELL_GEN1 cpdngs17:f1
#define DWELL_GEN2 cpdngs18:f2
#define DWELL_GEN3 cpdngs19:f3
#define DWELL_GEN4 cpdngs20:f4

/*; hold or release dwell clock */
#define DWELL_HOLD setrtp1|1
#define DWELL_RELEASE setrtp1^1
#define DWELL_HOLD_F1 setrtp1|1
#define DWELL_RELEASE_F1 setrtp1^1
#define DWELL_HOLD_F2 setrtp2|1
#define DWELL_RELEASE_F2 setrtp2^1
#define DWELL_HOLD_F3 setrtp3|1
#define DWELL_RELEASE_F3 setrtp3^1
#define DWELL_HOLD_F4 setrtp4|1
#define DWELL_RELEASE_F4 setrtp4^1

/*;blank/unblank receiver path*/
#define REC_BLK setrtp1^26
#define REC_UNBLK setrtp1|26
#define REC_BLK_F1 setrtp1^26
#define REC_UNBLK_F1 setrtp1|26
#define REC_BLK_F2 setrtp2^26
#define REC_UNBLK_F2 setrtp2|26
#define REC_BLK_F3 setrtp3^26
#define REC_UNBLK_F3 setrtp3|26
#define REC_BLK_F4 setrtp4^26
#define REC_UNBLK_F4 setrtp4|26

/*;generate dwell clock*/
/*;start acuisition of next TD points*/
/*;former DWL_CLK_ON etc. */
/*;turn dwell clock on => receiver will acquire TD points */
/*;note that DWL_CLK_OFF is set automatically and is obsolete*/
#define START_NEXT_SCAN setrtp1|0
#define START_NEXT_SCAN_F1 setrtp1|0
#define START_NEXT_SCAN_F2 setrtp2|0
#define START_NEXT_SCAN_F3 setrtp3|0
#define START_NEXT_SCAN_F4 setrtp4|0


/*;interleave increment signal*/
#define INTERLEAVE_INCR_ON setrtp0|47
#define INTERLEAVE_INCR_OFF setrtp0^47


/*;trigger outputs 1-4*/
#define TTL1_LOW setrtp0|6
#define TTL2_LOW setrtp0|7
#define TTL3_LOW setrtp0|8
#define TTL4_LOW setrtp0|9
#define TTL1_HIGH setrtp0^6
#define TTL2_HIGH setrtp0^7
#define TTL3_HIGH setrtp0^8
#define TTL4_HIGH setrtp0^9


/*;for imaging systems*/

/*;trigger signal for gradient synchronisation*/
#define GRAD_SYNC trigpe3


/*;old commands no longer required - kept for compatibility */

/*;allow for 2H decoupling (lockswitch)*/
#define LOCKDEC_ON
#define LOCKDEC_OFF

/*;use 19F channel for lock or pulse (lockswitch)*/
#define F19_LOCK
#define F19_PULSE

/*;allow for 19F decoupling (lockswitch)*/
#define FLOCKDEC_ON
#define FLOCKDEC_OFF

/*;switch between 1H or 19F output (H amplifier)*/
#define SWITO_F
#define SWITO_H

/*;select output for 19F (amplifier)*/
#define QNP_X
#define QNP_F

/*;for Q-switch probes*/
;#define LOWQ
;#define HIGHQ

/*;for mixing probe*/
;#define MIX_UP
;#define MIX_DOWN


#endif


;$Id:$
