# Supplementary material for: Spying on parahydrogen-induced polarization transfer using a half-tesla benchtop MRI and hyperpolarized imaging enabled by automation
Source: Nat Commun. 2023 Aug 8;14:4774. doi: 10.1038/s41467-023-40539-9 (PMC10409769; doi:10.1038/s41467-023-40539-9)
Supplement: Supplementary file 3 — Source Data [file 41467_2023_40539_MOESM3_ESM.zip › Source data/Figure1/20220809_CA_chuppygubby_F1_VA_EA/6/pdata/1/auditp.txt]

##TITLE= Audit trail, TopSpin 4.1.4
##JCAMPDX= 5.01
##ORIGIN= Bruker BioSpin GmbH
##OWNER= nmrsu
$$ /opt/nmrdata/PV-360.2.0.pl.1/data/CA/20220809_CA_chubbygubby_F1/6/pdata/1/auditp.txt
##AUDIT TRAIL=  $$ (NUMBER, WHEN, WHO, WHERE, PROCESS, VERSION, WHAT)
(   1,<2022-08-09 14:47:21.299 +0200>,<nmrsu>,<CZC007DNDB>,<cprserver>,<TopSpin 4.1.4>,
      <new/edc PROCNO=1>)
(   2,<2022-08-09 14:50:49.046 +0200>,<nmrsu>,<CZC007DNDB>,<proc1d>,<TopSpin 4.1.4>,
      <Start of raw data processing
       em LB = 0.1 SI = 64K 
       data hash MD5: 64K
       5A 65 A1 19 7E A7 48 A3 E8 76 1D 76 A1 C1 EF 52>)
(   3,<2022-08-09 14:50:49.122 +0200>,<nmrsu>,<CZC007DNDB>,<proc1d>,<TopSpin 4.1.4>,
      <ft FT_mod = 6 PKNL = 1 SI = 64K 
       data hash MD5: 64K
       D6 FB B9 3B 8A C3 D4 5B 32 0E BA C7 0B 20 82 6C>)
(   4,<2022-08-09 14:50:49.296 +0200>,<nmrsu>,<CZC007DNDB>,<proc1d>,<TopSpin 4.1.4>,
      <apk 
       data hash MD5: 64K
       A4 DD E0 14 D5 D3 0C DB B9 F5 01 1B 19 09 29 CD>)
(   5,<2022-08-09 14:50:49.336 +0200>,<nmrsu>,<CZC007DNDB>,<proc1d>,<TopSpin 4.1.4>,
      <abs n ABSG = 5 
       data hash MD5: 64K
       F4 D6 45 71 34 FF E0 0B F4 C4 73 A8 91 27 E2 6C>)
(   6,<2022-08-09 14:56:39.630 +0200>,<nmrsu>,<CZC007DNDB>,<proc1d>,<TopSpin 4.1.4>,
      <Start of raw data processing
       efp LB = 0.1 FT_mod = 6 PKNL = 1 PHC0 = 97.83922 PHC1 = 3.531784 SI = 64K 
       data hash MD5: 64K
       4E 24 34 17 9D 2B F6 A6 92 06 FC C8 B9 A6 C0 5F>)
(   7,<2022-08-09 14:56:46.322 +0200>,<nmrsu>,<CZC007DNDB>,<proc1d>,<TopSpin 4.1.4>,
      <Start of raw data processing
       efp LB = 0.1 FT_mod = 6 PKNL = 1 PHC0 = 97.83922 PHC1 = 3.531784 SI = 64K 
       data hash MD5: 64K
       4E 24 34 17 9D 2B F6 A6 92 06 FC C8 B9 A6 C0 5F>)
(   8,<2022-08-09 14:56:52.996 +0200>,<nmrsu>,<CZC007DNDB>,<proc1d>,<TopSpin 4.1.4>,
      <apk 
       data hash MD5: 64K
       67 43 CC 80 E2 7E A8 B5 C5 CD AE 6E 49 04 BE A7>)
(   9,<2022-08-09 14:59:41.414 +0200>,<nmrsu>,<CZC007DNDB>,<proc1d>,<TopSpin 4.1.4>,
      <Start of raw data processing
       efp LB = 0.1 FT_mod = 6 PKNL = 1 PHC0 = 97.40991 PHC1 = 3.849462 SI = 64K 
       data hash MD5: 64K
       6A 80 41 68 58 E9 54 2D 29 5E 0D 2D 47 4E 96 4A>)
(  10,<2022-08-09 15:02:40.027 +0200>,<nmrsu>,<CZC007DNDB>,<proc1d>,<TopSpin 4.1.4>,
      <Start of raw data processing
       efp LB = 0.1 FT_mod = 6 PKNL = 1 PHC0 = 97.40991 PHC1 = 3.849462 SI = 64K 
       data hash MD5: 64K
       EA 77 38 35 C9 CA 42 72 D8 4A 79 C6 B2 42 45 EC>)
##END=

$$ hash MD5
$$ D0 77 39 FB 78 EF 0E E1 8B 1F 0E 1E 33 56 2D 26
